# Supplementary material for: Exploring beyond diagnoses in electronic health records to improve discovery: a review of the phenome-wide association study
Source: JAMIA Open. 2025 Feb 28;8(1):ooaf006. doi: 10.1093/jamiaopen/ooaf006 (PMC11879097; doi:10.1093/jamiaopen/ooaf006)
Supplement: ooaf006_Supplementary_Data [file ooaf006_supplementary_data.zip]

Archive with 3 entries (3 files):
- f8657_Supplementary_Table_1.csv
- 32d8c_PheWAS_Review_Graph.csv
- ff431_phewas_review.py
