# Supplementary material for: Exploring beyond diagnoses in electronic health records to improve discovery: a review of the phenome-wide association study
Source: JAMIA Open. 2025 Feb 28;8(1):ooaf006. doi: 10.1093/jamiaopen/ooaf006 (PMC11879097; doi:10.1093/jamiaopen/ooaf006)
Supplement: ooaf006_Supplementary_Data [file ooaf006_supplementary_data.zip › f8657_Supplementary_Table_1.csv]

PMID	Title	Authors	Citation	Journal/Book	Publication_Year	DOI	Abstract	Predictor_Raw	Predictor_Category	Phenomic_Data_Raw	Phenomic_Data_Category	Cohort_Raw	Cohort_Category	Size	Problem Adressed	Target_Phenotype	Terminology_Raw	Terminology_Category	Validation_Status_Raw	Validation	Ancestry_or_Race_Raw	Ancestry	Ancestry_Final	Ancestry_Notes
37288313	Genome-phenome wide association study of broadly defined headache	Hsu WT, Lee YT, Tan J, Chang YH, Qian F, Liu KY, Hsiung JC, Yo CH, Tang SC, Jiang X, Lee CC.	Brain Commun. 2023 May 24;5(3):fcad167. doi: 10.1093/braincomms/fcad167. eCollection 2023.	Brain Commun	2023	10.1093/braincomms/fcad167	Until rec+W12+M12	Genetic variants	Genetic variants	Diagnosis codes, biomarkers, continuous traits	Multiple	UK Biobank	National biobank	NA	Headaches	Multi-disease	ICD, Phecodes, UKBB	Multiple	No	No	East Asian (Han Chinese)	Asian	Asian
36540997	Predictive models for abdominal aortic aneurysms using polygenic scores and PheWAS-derived risk factors	Hellwege JN, Dorn C, Irvin MR, Limdi NA, Cimino J, Beasley TM, Tsao PS, Damrauer SM, Roden DM, Velez Edwards DR, Wei WQ, Edwards TL.	Pac Symp Biocomput. 2023;28:425-436.	Pac Symp Biocomput	2023		Abdominal aortic aneurysms (AAA) are common enlargements of the abdominal aorta which can grow larger until rupture, often leading to death. Detection of AAA is often by ultrasonography and screening recommendations are mostly directed at men over 65 with a smoking history. Recent large-scale genome-wide association studies have identified genetic loci associated with AAA risk. We combined known …	Disease relevant	Disease Relevant	Diagnosis codes	Diagnosis codes	BioVU	Local biobanks	1443757	AAA	Cardiovascular	ICD, Phecodes	Phecodes	No	No	Non-hispanic Whites, Non-hispanic blacks, non-hispanic asians, Hispanic	Multi-ancestral (predominantly European)	Multi-ancestral
37164621	Knowledgebase strategies to aid interpretation of clinical correlation research	Stead WW, Lewis A, Giuse NB, Koonce TY, Bastarache L.	J Am Med Inform Assoc. 2023 Jun 20;30(7):1257-1265. doi: 10.1093/jamia/ocad078.	J Am Med Inform Assoc	2023	10.1093/jamia/ocad078	Objective Knowledgebases are needed to clarify correlations observed in real-world electronic health record (EHR) data. We posit design principles, present a unifying framework, and report a test of concept. Materials and Methods We structured a knowledge framework along 3 axes: condition of interest, knowledge source, and taxonomy. In our test of concept, we used hypertension as our condition of…	Disease relevant	Disease Relevant	Diagnosis codes	Diagnosis codes	BioVU	Local biobanks	832566	HTN	Multi-disease	ICD, Phecodes	Phecodes	No	No	Unreported	Unreported or Ill-defined	Unreported or Ill-defined	Checked
37586323	Chromosomal deletions on 16p11.2 encompassing SH2B1 are associated with accelerated metabolic disease	Hanssen R, Auwerx C, Jõeloo M, Sadler MC; Estonian Biobank Research Team; Henning E, Keogh J, Bounds R, Smith M, Firth HV, Kutalik Z, Farooqi IS, Reymond A, Lawler K.	Cell Rep Med. 2023 Aug 15;4(8):101155. doi: 10.1016/j.xcrm.2023.101155.	Cell Rep Med	2023	10.1016/j.xcrm.2023.101155	New approaches are needed to treat people whose obesity and type 2 diabetes (T2D) are driven by specific mechanisms. We investigate a deletion on chromosome 16p11.2 (breakpoint 2–3 [BP2–3]) encompassing SH2B1, a mediator of leptin and insulin signaling. Phenome-wide association scans in the UK (N = 502,399) and Estonian (N = 208,360) biobanks show that deletion carriers have increased body mass i…	Genetic variants	Genetic variants	Diagnosis codes, UKBB, continous traits	Multiple	UK Biobank, Estonia BB	Multi-cohort	710759	Metabolic disease	Endocrine & Metabolic	ICD, UKBB, READ		Yes, replication analysis	Yes	Multi-ancestral (UKBB)	Multi-ancestral (predominantly European)	Multi-ancestral
36842216	Mendelian randomization and clinical trial evidence supports TYK2 inhibition as a therapeutic target for autoimmune diseases	Yuan S, Wang L, Zhang H, Xu F, Zhou X, Yu L, Sun J, Chen J, Ying H, Xu X, Yu Y, Spiliopoulou A, Shen X, Wilson J, Gill D, Theodoratou E, Larsson SC, Li X.	EBioMedicine. 2023 Mar;89:104488. doi: 10.1016/j.ebiom.2023.104488. Epub 2023 Feb 24.	EBioMedicine	2023	10.1016/j.ebiom.2023.104488	Background: To explore the associations of genetically proxied TYK2 inhibition with a wide range of disease outcomes and biomarkers to identify therapeutic repurposing opportunities, adverse effects, and biomarkers of efficacy. Methods: The loss-of-function missense variant rs34536443 in TYK2 gene was used as a genetic instrument to proxy the effect of TYK2 inhibition. A phenome-wide Mendelian ra…	Genetic variants	Genetic variants	Diagnosis codes	Diagnosis codes	UK Biobank and FinnGen	Multi-cohort	599602	TYK2	Endocrine & Metabolic	ICD, Phecodes	Phecodes	Yes, replication	Yes	Multi-ancestral (UKBB)	Multi-ancestral (predominantly European)	Multi-ancestral
37034805	Correlates of Risk for Disinhibited Behaviors in the Million Veteran Program Cohort	Barr PB, Bigdeli TB, Meyers JL, Peterson RE, Sanchez-Roige S, Mallard TT, Dick DM, Paige Harden K, Wilkinson A, Graham DP, Nielsen DA, Swann A, Lipsky RK, Kosten T, Aslan M, Harvey PD, Kimbrel NA, Beckham JC.	medRxiv [Preprint]. 2023 Jul 11:2023.03.22.23286865. doi: 10.1101/2023.03.22.23286865.	medRxiv	2023	10.1101/2023.03.22.23286865	Importance Many psychiatric outcomes share a common etiologic pathway reflecting behavioral disinhibition, generally referred to as externalizing (EXT) disorders. Recent genome-wide association studies (GWASs) have demonstrated the overlap between EXT disorders and important aspects of veterans’ health, such as suicide-related behaviors and substance use disorders (SUDs). Objective To explore cor…	Genetic variants	Genetic variants	Diagnosis codes	Diagnosis codes	Million Veteran Program	National biobank	572951	Psychiatric	Psychiatric	ICD, Phecodes	Phecodes	Yes, replication with sibling cohorts	Yes	Multi-ancestral (MVP), European, Asian, African	Multi-ancestral (predominantly European)	Multi-ancestral
38357394	A wide landscape of morbidity and mortality risk associated with marital status in 0.5 million Chinese men and women: a prospective cohort study	Xiao M, Li A, Wang Y, Yu C, Pang Y, Pei P, Yang L, Chen Y, Du H, Schmidt D, Avery D, Sun Q, Chen J, Chen Z, Li L, Lv J, Sun D; China Kadoorie Biobank Collaborative Group.	Lancet Reg Health West Pac. 2023 Nov 7;42:100948. doi: 10.1016/j.lanwpc.2023.100948. eCollection 2024 Jan.	Lancet Reg Health West Pac	2023	10.1016/j.lanwpc.2023.100948	Background: A comprehensive depiction of long-term health impacts of marital status is lacking. Methods: Sex-stratified phenome-wide association analyses (PheWAS) of marital status (living with vs. without a spouse) were performed using baseline (2004-2008) and follow-up information (ICD10-coded events till Dec 31, 2017) from the China Kadoorie Biobank (CKB). We estimated adjusted hazard ratios (…	Marital status	Social & Environmental	Diagnosis codes	Diagnosis codes	China Kadoorie Biobank	National biobank	512725	Marital status associations with outcomes	Multi-disease	ICD, Phecodes	Phecodes	No	No	East Asian	Asian	Asian
36788058	A Phenome-wide Association and Mendelian Randomization Study for Alzheimer's Disease: A Prospective Cohort Study of 502,493 Participants From the UK Biobank	Chen SD, Zhang W, Li YZ, Yang L, Huang YY, Deng YT, Wu BS, Suckling J, Rolls ET, Feng JF, Cheng W, Dong Q, Yu JT.	Biol Psychiatry. 2023 May 1;93(9):790-801. doi: 10.1016/j.biopsych.2022.08.002. Epub 2022 Aug 17.	Biol Psychiatry	2023	10.1016/j.biopsych.2022.08.002	Background Considerable uncertainty remains regarding associations of multiple risk factors with Alzheimer’s disease (AD). We aimed to systematically screen and validate a wide range of potential risk factors for AD. Methods Among 502,493 participants from the UK Biobank, baseline data were extracted for 4171 factors spanning 10 different categories. Phenome-wide association analyses and time-to-…	PRS	Genetic variants	Social data, diagnosis codes, physical measurements, environment	Multiple	UK Biobank	National biobank	502493	Alzheimer's	Neurologic	ICD, UKB codes, READ	Multiple	No	No	European	European	European
37963865	Hofbauer cell function in the term placenta associates with adult cardiovascular and depressive outcomes	Fitzgerald E, Shen M, Yong HEJ, Wang Z, Pokhvisneva I, Patel S, O'Toole N, Chan SY, Chong YS, Chen H, Gluckman PD, Chan J, Lee PKM, Meaney MJ.	Nat Commun. 2023 Nov 14;14(1):7120. doi: 10.1038/s41467-023-42300-8.	Nat Commun	2023	10.1038/s41467-023-42300-8	Pathological placental inflammation increases the risk for several adult disorders, but these mediators are also expressed under homeostatic conditions, where their contribution to adult health outcomes is unknown. Here we define an inflammation-related expression signature, primarily expressed in Hofbauer cells of the term placenta and use expression quantitative trait loci to create a polygenic…	Genetic variants	Genetic variants	Diagnosis codes, continous traits, categorical traits	Multiple	UK Biobank	National biobank	500199	CAD and MDD	Multi-disease	ICD, UKBB	Multiple	No	No	Unreported	Unreported or Ill-defined	Unreported or Ill-defined	Checked
38110950	The citrate transporter SLC13A5 as a therapeutic target for kidney disease: evidence from Mendelian randomization to inform drug development	Gill D, Zagkos L, Gill R, Benzing T, Jordan J, Birkenfeld AL, Burgess S, Zahn G.	BMC Med. 2023 Dec 18;21(1):504. doi: 10.1186/s12916-023-03227-5.	BMC Med	2023	10.1186/s12916-023-03227-5	Background Solute carrier family 13 member 5 (SLC13A5) is a Na+-coupled citrate co-transporter that mediates entry of extracellular citrate into the cytosol. SLC13A5 inhibition has been proposed as a target for reducing progression of kidney disease. The aim of this study was to leverage the Mendelian randomization paradigm to gain insight into the effects of SLC13A5 inhibition in humans, towards…	Genetic variants	Genetic variants	Diagnosis codes	Diagnosis codes	UK Biobank	National biobank	500000	Kidney disease	Multi-disease	ICD, Phecodes	Phecodes	Yes, repeat exposure studies, statisical analyses	Yes	Multi-ancestral (predominantly European)	Multi-ancestral (predominantly European)	Multi-ancestral
37151116	Comorbidities, biomarkers and cause specific mortality in patients with irritable bowel syndrome: A phenome-wide association study	Seeling KS, Hehl L, Vell MS, Rendel MD, Creasy KT, Trautwein C, Mehler DMA, Keszthelyi D, Schneider KM, Schneider CV.	United European Gastroenterol J. 2023 Jun;11(5):458-470. doi: 10.1002/ueg2.12397. Epub 2023 May 7.	United European Gastroenterol J	2023	10.1002/ueg2.12397	Background: Irritable bowel syndrome (IBS) is one of the most common functional digestive disorders. Our understanding about its comorbidities, biomarkers, or long-term risks is still incomplete. Objective: To characterize comorbidities and biomarkers for IBS and establish the effect of IBS on overall- and cause specific mortality. Methods: We analyzed data from the population-based cohort of the…	Disease relevant	Disease Relevant	Diagnosis codes, UKBB self reports	Multiple	UK Biobank	National biobank	493974	IBS	Digestive	ICD, Phecodes	Phecodes	No, sensitivity analysis	No	Multi-ancestral (predominantly European)	Multi-ancestral (predominantly European)	Multi-ancestral
38116117	The correlates of neonatal complement component 3 and 4 protein concentrations with a focus on psychiatric and autoimmune disorders	Borbye-Lorenzen N, Zhu Z, Agerbo E, Albiñana C, Benros ME, Bian B, Børglum AD, Bulik CM, Debost JPG, Grove J, Hougaard DM, McRae AF, Mors O, Mortensen PB, Musliner KL, Nordentoft M, Petersen LV, Privé F, Sidorenko J, Skogstrand K, Werge T, Wray NR, Vilhjálmsson BJ, McGrath JJ.	Cell Genom. 2023 Dec 13;3(12):100457. doi: 10.1016/j.xgen.2023.100457. eCollection 2023 Dec 13.	Cell Genom	2023	10.1016/j.xgen.2023.100457	Complement components have been linked to schizophrenia and autoimmune disorders. We examined the association between neonatal circulating C3 and C4 protein concentrations in 68,768 neonates and the risk of six mental disorders. We completed genome-wide association studies (GWASs) for C3 and C4 and applied the summary statistics in Mendelian randomization and phenome-wide association studies rela…	SNPs	Genetic variants	Diagnosis codes, anthropometric traits, continous traits	Multiple	UK Biobank	National biobank	487409	Psych and autoimmune	Multi-disease	ICD, UKBB, READ	Multiple	No	No	Multi-ancestral (predominantly European)	Multi-ancestral (predominantly European)	Multi-ancestral
36892462	Associations of ABO and Rhesus D blood groups with phenome-wide disease incidence: A 41-year retrospective cohort study of 482,914 patients	Bruun-Rasmussen P, Hanefeld Dziegiel M, Banasik K, Johansson PI, Brunak S.	Elife. 2023 Mar 9;12:e83116. doi: 10.7554/eLife.83116.	Elife	2023	10.7554/eLife.83116	Background: Whether natural selection may have attributed to the observed blood group frequency differences between populations remains debatable. The ABO system has been associated with several diseases and recently also with susceptibility to COVID-19 infection. Associative studies of the RhD system and diseases are sparser. A large disease-wide risk analysis may further elucidate the relations…	Hospitalization blood type	Biomarkers	Diagnosis codes	Diagnosis codes	Danish National Patient Registry	National biobank	482914	ABO and Rhesus blood type associations	Multi-disease	ICD,Phecodes	Phecodes	No	No	Multi-ancestral (predominantly European)	Multi-ancestral (predominantly European)	Multi-ancestral	As high as 94% European
37414746	Phenotypic associations with the HMOX1 GT(n) repeat in European populations	Hamilton F, Mitchell R, Ghazal P, Timpson N.	Am J Epidemiol. 2023 Jul 6:kwad154. doi: 10.1093/aje/kwad154. Online ahead of print.	Am J Epidemiol	2023	10.1093/aje/kwad154	HO-1 is a key enzyme in the management of heme in humans. A GT(n) repeat length in the gene HMOX1, has previously been widely associated with a variety of phenotypes, including susceptibility and outcomes in diabetes, cancer, infections, and neonatal jaundice. However, studies are generally small and results inconsistent. In this study, we imputed the GT(n) repeat length in two European cohorts (…	Genetic variants	Genetic variants	Diagnosis codes, UKBB traits, survey data	Multiple	UK Biobank	National biobank	463005	Heme enzyme	Multi-disease	ICD, READ, UKBB	Multiple	No	No	European	European	European
37746849	Mouse and human studies support DSTYK loss of function as a low-penetrance and variable expressivity risk factor for congenital urinary tract anomalies	Martino J, Liu Q, Vukojevic K, Ke J, Lim TY, Khan A, Gupta Y, Perez A, Yan Z, Milo Rasouly H, Vena N, Lippa N, Giordano JL, Saraga M, Saraga-Babic M, Westland R, Bodria M, Piaggio G, Bendapudi PK, Iglesias AD, Wapner RJ, Tasic V, Wang F, Ionita-Laza I, Ghiggeri GM, Kiryluk K, Sampogna RV, Mendelsohn CL, D'Agati VD, Gharavi AG, Sanna-Cherchi S.	Genet Med. 2023 Dec;25(12):100983. doi: 10.1016/j.gim.2023.100983. Epub 2023 Sep 21.	Genet Med	2023	10.1016/j.gim.2023.100983	Purpose Previous work identified rare variants in DSTYK associated with human congenital anomalies of the kidney and urinary tract (CAKUT). Here, we present a series of mouse and human studies to clarify the association, penetrance, and expressivity of DSTYK variants. Methods We phenotypically characterized Dstyk knockout mice of 3 separate inbred backgrounds and re-analyzed the original family s…	Genetic variants	Genetic variants	Diagnosis codes	Diagnosis codes	UK Biobank	National biobank	460363	Kidney and urinary tract	Multi-disease	ICD	ICD	No	No	Multi-ancestral (predominantly European)	Multi-ancestral (predominantly European)	Multi-ancestral
36744935	DeepPheWAS: an R package for phenotype generation and association analysis for phenome-wide association studies	Packer RJ, Williams AT, Hennah W, Eisenberg MT, Shrine N, Fawcett KA, Pearson W, Guyatt AL, Edris A, Hollox EJ, Marttila M, Rao BS, Bratty JR, Wain LV, Dudbridge F, Tobin MD.	Bioinformatics. 2023 Apr 3;39(4):btad073. doi: 10.1093/bioinformatics/btad073.	Bioinformatics	2023	10.1093/bioinformatics/btad073	DeepPheWAS is an R package for phenome-wide association studies that creates clinically curated composite phenotypes and integrates quantitative phenotypes from primary care data, longitudinal trajectories of quantitative measures, disease progression and drug response phenotypes. Tools are provided for efficient analysis of association with any genetic input, under any genetic model, with option…	Genetic variants	Genetic variants	Diagnosis codes, continuous traits, composite phenotypes	Multiple	UK Biobank	National biobank	430402	Replication of known signals	Multi-disease	ICD, Phecodes, UKBB	Multiple	No	No	Unreported	Unreported or Ill-defined	Unreported or Ill-defined	Checked
36252619	A Shared Genetic Signature for Common Chronic Pain Conditions and its Impact on Biopsychosocial Traits	Farrell SF, Kho PF, Lundberg M, Campos AI, Rentería ME, de Zoete RMJ, Sterling M, Ngo TT, Cuéllar-Partida G.	J Pain. 2023 Mar;24(3):369-386. doi: 10.1016/j.jpain.2022.10.005. Epub 2022 Oct 14.	J Pain	2023	10.1016/j.jpain.2022.10.005	The multiple comorbidities & dimensions of chronic pain present a formidable challenge in disentangling its aetiology. Here, we performed genome-wide association studies of 8 chronic pain types using UK Biobank data (N =4,037-79,089 cases; N = 239,125 controls), followed by bivariate linkage disequilibrium-score regression and latent causal variable analyses to determine (respectively) their gene…	Genetic variants	Genetic variants	Diagnosis codes, biopsychosocial traits, UKBB	Multiple	UK Biobank	National biobank	430050	Chronic pain and gene expression	Multi-disease	ICD, UKBB, READ	Multiple	No	No	European	European	European
37263751	Genome-wide association study of chronic sputum production implicates loci involved in mucus production and infection	Packer RJ, Shrine N, Hall R, Melbourne CA, Thompson R, Williams AT, Paynton ML, Guyatt AL, Allen RJ, Lee PH, John C, Campbell A, Hayward C, de Vries M, Vonk JM, Davitte J, Hessel E, Michalovich D, Betts JC, Sayers I, Yeo A, Hall IP, Tobin MD, Wain LV.	Eur Respir J. 2023 Jun 15;61(6):2201667. doi: 10.1183/13993003.01667-2022. Print 2023 Jun.	Eur Respir J	2023	10.1183/13993003.01667-2022	Background: Chronic sputum production impacts on quality of life and is a feature of many respiratory diseases. Identification of the genetic variants associated with chronic sputum production in a disease agnostic sample could improve understanding of its causes and identify new molecular targets for treatment. Methods: We conducted a genome-wide association study (GWAS) of chronic sputum produc…	Genetic variants	Genetic variants	Diagnosis codes, quantitative traits, composite phenotypes	Multiple	UK Biobank	National biobank	425341	Respiratory, sputum	Multi-disease	ICD, Phecodes, UKBB	Multiple	No	No	European	European	European
37996941	Phenome-wide association study on miRNA-related sequence variants: the UK Biobank	Mustafa R, Ghanbari M, Karhunen V, Evangelou M, Dehghan A.	Hum Genomics. 2023 Nov 24;17(1):104. doi: 10.1186/s40246-023-00553-w.	Hum Genomics	2023	10.1186/s40246-023-00553-w	Background: Genetic variants in the coding region could directly affect the structure and expression levels of genes and proteins. However, the importance of variants in the non-coding region, such as microRNAs (miRNAs), remain to be elucidated. Genetic variants in miRNA-related sequences could affect their biogenesis or functionality and ultimately affect disease risk. Yet, their implications an…	Genetic variants	Genetic variants	Diagnosis codes	Diagnosis codes	UK Biobank	National biobank	423419	miRNA	Multi-disease	ICD, Phecodes	Phecodes	No	No	European, excluded those who self-identified as non-white	European	European	This specific study excluded all who identified as non-white, but this exclusion does not necessarily ensure that all participants are of European ancestry. In any study with ancestry, strict definitions should be used
37663543	Revealing polygenic pleiotropy using genetic risk scores for asthma	Dapas M, Lee YL, Wentworth-Sheilds W, Im HK, Ober C, Schoettler N.	HGG Adv. 2023 Aug 17;4(4):100233. doi: 10.1016/j.xhgg.2023.100233. eCollection 2023 Oct 12.	HGG Adv	2023	10.1016/j.xhgg.2023.100233	In this study we examined how genetic risk for asthma associates with different features of the disease and with other medical conditions and traits. Using summary statistics from two multi-ancestry genome-wide association studies of asthma, we modeled polygenic risk scores (PRSs) and validated their predictive performance in the UK Biobank. We then performed phenome-wide association studies of t…	Genetic variants	Genetic variants	Diagnosis codes, continous traits, UKBB	Multiple	UK Biobank	National biobank	410459	Asthma PRS	Multi-disease	ICD, UKBB, READ		Yes, replication analysis	Yes	European, African	Multi-ancestral (predominantly European)	Multi-ancestral
38049731	Proteome-wide analysis reveals potential therapeutic targets for Colorectal cancer: a two-sample mendelian randomization study	Cai YX, Wu YQ, Liu J, Pan H, Deng W, Sun W, Xie C, Huang XF.	BMC Cancer. 2023 Dec 4;23(1):1188. doi: 10.1186/s12885-023-11669-6.	BMC Cancer	2023	10.1186/s12885-023-11669-6	Background Colorectal cancer (CRC) is a leading cause of cancer-related mortality, highlighting an unmet clinical need for more effective therapies. This study aims to evaluate the causal relationship between 4,489 plasma proteins and CRC to identify potential therapeutic targets for CRC. Methods We conducted two-sample Mendelian randomization (MR) analysis to examine the causal effects of plasma…	Genetic variants	Genetic variants	Diagnosis code	Diagnosis codes	UK Biobank	National biobank	408961	Cancer	Neoplastic	ICD, Phecodes	Phecodes	No	No	European	European	European
36706759	The impact of 22q11.2 copy-number variants on human traits in the general population	Zamariolli M, Auwerx C, Sadler MC, van der Graaf A, Lepik K, Schoeler T, Moysés-Oliveira M, Dantas AG, Melaragno MI, Kutalik Z.	Am J Hum Genet. 2023 Feb 2;110(2):300-313. doi: 10.1016/j.ajhg.2023.01.005. Epub 2023 Jan 26.	Am J Hum Genet	2023	10.1016/j.ajhg.2023.01.005	While extensively studied in clinical cohorts, the phenotypic consequences of 22q11.2 copy-number variants (CNVs) in the general population remain understudied. To address this gap, we performed a phenome-wide association scan in 405,324 unrelated UK Biobank (UKBB) participants by using CNV calls from genotyping array. We mapped 236 Human Phenotype Ontology terms linked to any of the 90 genes enc…	Genetic variants	Genetic variants	Diagnosis codes, UKBB traits	Multiple	UK Biobank	National biobank	405324	Multiple	Multi-disease	ICD, Phecodes, UKBB	Multiple	No	No	Multi-ancestral (predominantly European), Asian, African	Multi-ancestral (predominantly European)	Multi-ancestral
36802703	Multiancestry Genome-Wide Association Study of Aortic Stenosis Identifies Multiple Novel Loci in the Million Veteran Program	Small AM, Peloso GM, Linefsky J, Aragam J, Galloway A, Tanukonda V, Wang LC, Yu Z, Sunitha Selvaraj M, Farber-Eger EH, Baker MT, Setia-Verma S, Lee SSK, Preuss M, Ritchie MD, Damrauer SM, Rader DJ, Wells QS, Loos R, Lubitz SA, Thanassoulis G, Cho K, Wilson PWF; VA Million Veteran Program; Natarajan P, O'Donnell CJ.	Circulation. 2023 Mar 21;147(12):942-955. doi: 10.1161/CIRCULATIONAHA.122.061451. Epub 2023 Feb 20.	Circulation	2023	10.1161/CIRCULATIONAHA.122.061451	Calcific aortic stenosis (CAS) is the most common valvular heart disease in older adults and has no effective preventive therapies. Genome-wide association studies (GWAS) can identify genes influencing disease and may help prioritize therapeutic targets for CAS. Methods: We performed a GWAS and gene association study of 14?451 patients with CAS and 398?544 controls in the Million Veteran Program.…	SNPs	Genetic variants	Diagnosis codes, quantiative traits	Multiple	UK Biobank, MVP	Multi-cohort	403962	Aortic Stenosis	Cardiovascular	ICD, Phecodes, UKB codes	Multiple	Yes, replication analysis	Yes	Multi-ancestral (predominantly European)	Multi-ancestral (predominantly European)	Multi-ancestral
37582372	Prioritization of therapeutic targets for dyslipidemia using integrative multi-omics and multi-trait analysis	Kim MS, Song M, Kim B, Shim I, Kim DS, Natarajan P, Do R, Won HH.	Cell Rep Med. 2023 Sep 19;4(9):101112. doi: 10.1016/j.xcrm.2023.101112. Epub 2023 Aug 14.	Cell Rep Med	2023	10.1016/j.xcrm.2023.101112	Drug targets with genetic support are several-fold more likely to succeed in clinical trials. We introduce a genetic-driven approach based on causal inferences that can inform drug target prioritization, repurposing, and adverse effects of using lipid-lowering agents. Given that a multi-trait approach increases the power to detect meaningful variants/genes, we conduct multi-omics and multi-trait …	Genetic variants	Genetic variants	Diagnosis codes	Diagnosis codes	UK Biobank	National biobank	400000	Drug repurposing	Multi-disease	ICD, Phecodes	Phecodes	No	No	European	European	European
36811473	Phenome-wide association study of genetically predicted B vitamins and homocysteine biomarkers with multiple health and disease outcomes: analysis of the UK Biobank	Wang L, Li X, Montazeri A, MacFarlane AJ, Momoli F, Duthie S, Senekal M, Eguiagaray IM, Munger R, Bennett D, Campbell H, Rubini M, McNulty H, Little J, Theodoratou E.	Am J Clin Nutr. 2023 Mar;117(3):564-575. doi: 10.1016/j.ajcnut.2023.01.005. Epub 2023 Jan 13.	Am J Clin Nutr	2023	10.1016/j.ajcnut.2023.01.005	Objectives: To explore the effects of B vitamins and homocysteine on a wide range of health outcomes based on a large biorepository linking biological samples and electronic medical records. Methods: First, we performed a phenome-wide association study (PheWAS) to investigate the associations of genetically predicted plasma concentrations (genetic component of the circulating concentrations) of f…	Genetic variants	Genetic variants	Diagnosis codes	Diagnosis codes	UK Biobank	National biobank	385917	B vitamins and homocysteine	Multi-disease	ICD, Phecodes	Phecodes	No, mediation analysis	No	European	European	European
37400795	Genetically mimicked effects of ASGR1 inhibitors on all-cause mortality and health outcomes: a drug-target Mendelian randomization study and a phenome-wide association study	Yang G, Schooling CM.	BMC Med. 2023 Jul 3;21(1):235. doi: 10.1186/s12916-023-02903-w.	BMC Med	2023	10.1186/s12916-023-02903-w	Background Asialoglycoprotein receptor 1 (ASGR1) is emerging as a potential drug target to reduce low-density lipoprotein (LDL)-cholesterol and coronary artery disease (CAD) risk. Here, we investigated genetically mimicked ASGR1 inhibitors on all-cause mortality and any possible adverse effects. Methods We conducted a drug-target Mendelian randomization study to assess genetically mimicked effect…	Genetic variants	Genetic variants	Diagnosis codes, physical measurements, laboratory values	Multiple	UK Biobank	National biobank	361194	CAD	Multi-disease	ICD, UK Biobank codes	Multiple	No, literature review	No	European	European	European	Used summary statistics to replicate findings in East Asians
37121095	Identifying shared genetic architecture between rheumatoid arthritis and other conditions: a phenome-wide association study with genetic risk scores	Zhang HG, McDermott G, Seyok T, Huang S, Dahal K, L'Yi S, Lea-Bonzel C, Stratton J, Weisenfeld D, Monach P, Raychaudhuri S, Yu KH, Cai T, Cui J, Hong C, Cai T, Liao KP.	EBioMedicine. 2023 Jun;92:104581. doi: 10.1016/j.ebiom.2023.104581. Epub 2023 Apr 28.	EBioMedicine	2023	10.1016/j.ebiom.2023.104581	Background Rheumatoid arthritis (RA) shares genetic variants with other autoimmune conditions, but existing studies test the association between RA variants with a pre-defined set of phenotypes. The objective of this study was to perform a large-scale, systemic screen to determine phenotypes that share genetic architecture with RA to inform our understanding of shared pathways. Methods In the UK …	Genetic variants	Genetic variants	Diagnosis codes	Diagnosis codes	UK Biobank, General Mass	Multi-cohort	350361	RA	Endocrine & Metabolic	ICD, Phecodes	Phecodes	Yes, replication cohort	Yes	Multi-ancestral (predominantly European), Asian, African	Multi-ancestral (predominantly European)	Multi-ancestral
36792583	Genetic correlates of vitamin D-binding protein and 25-hydroxyvitamin D in neonatal dried blood spots	Albiñana C, Zhu Z, Borbye-Lorenzen N, Boelt SG, Cohen AS, Skogstrand K, Wray NR, Revez JA, Privé F, Petersen LV, Bulik CM, Plana-Ripoll O, Musliner KL, Agerbo E, Børglum AD, Hougaard DM, Nordentoft M, Werge T, Mortensen PB, Vilhjálmsson BJ, McGrath JJ.	Nat Commun. 2023 Feb 15;14(1):852. doi: 10.1038/s41467-023-36392-5.	Nat Commun	2023	10.1038/s41467-023-36392-5	The vitamin D binding protein (DBP), encoded by the group-specific component (GC) gene, is a component of the vitamin D system. In a genome-wide association study of DBP concentration in 65,589 neonates we identify 26 independent loci, 17 of which are in or close to the GC gene, with fine-mapping identifying 2 missense variants on chromosomes 12 and 17 (within SH2B3 and GSDMA, respectively). When…	Genetic variants	Genetic variants	Diagnosis codes, continous traits, physical measurements	Multiple	UK Biobank	National biobank	348501	vitamin D	Multi-disease	ICD, UKBB	Multiple	No	No	European	European	European
38049874	Polygenic risk score phenome-wide association study reveals an association between endometriosis and testosterone	McGrath IM; International Endometriosis Genetics Consortium; Montgomery GW, Mortlock S.	BMC Med. 2023 Dec 5;21(1):482. doi: 10.1186/s12916-023-03184-z.	BMC Med	2023	10.1186/s12916-023-03184-z	Background: Endometriosis affects 1 in 9 women, yet it is poorly understood with long diagnostic delays, invasive diagnoses, and poor treatment outcomes. Characterised by the presence of endometrial-like tissue outside of the uterus, its main symptoms are pain and infertility. Endometriosis often co-occurs with other conditions, which may provide insights into the origins of endometriosis. Method…	Genetic variants	Genetic variants	Diagnosis codes, biomarkers, female-specific factors	Multiple	UK Biobank	National biobank	348076	Endometriosis and testosterone	Endocrine & Metabolic	ICD, Phecodes, UKBB	Multiple	No, sensitivity analysis	No	European	European	European
37060872	Schizophrenia and co-morbidity risk: Evidence from a data driven phenomewide association study	Mulugeta A, Suppiah V, Hyppönen E.	J Psychiatr Res. 2023 Jun;162:1-10. doi: 10.1016/j.jpsychires.2023.04.010. Epub 2023 Apr 10.	J Psychiatr Res	2023	10.1016/j.jpsychires.2023.04.010	Schizophrenia is a chronic debilitating psychiatric disorder with significant morbidity and mortality. In this study, we used information from 337,484 UK Biobank participants and performed PheWAS using schizophrenia genetic risk score on 1135 disease outcomes. Signals that passed the false discovery rate threshold were further analyzed for evidence on the causality of the association. We extended…	Genetic variants	Genetic variants	Diagnosis codes	Diagnosis codes	UK Biobank	National biobank	337484	Schizophrenia	Psychiatric	ICD, Phecodes	Phecodes	No	No	European	European	European
37208559	Genetically instrumented LDL-cholesterol lowering and multiple disease outcomes: A Mendelian randomization phenome-wide association study in the UK Biobank	Pham K, Mulugeta A, Lumsden A, Hypp?nen E.	Br J Clin Pharmacol. 2023 Oct;89(10):2992-3004. doi: 10.1111/bcp.15793. Epub 2023 Jun 6.	Br J Clin Pharmacol	2023	10.1111/bcp.15793	Aims Lipid-lowering medications are widely used to control blood cholesterol levels and manage a range of cardiovascular and lipid disorders. We aimed to explore the possible associations between LDL lowering and multiple disease outcomes or biomarkers. Methods We performed a Mendelian randomization phenome-wide association study (MR-PheWAS) in 337?475 UK Biobank participants to test for associat…	Genetic variants	Genetic variants	Diagnosis codes	Diagnosis codes	UK Biobank	National biobank	337475	LDL associations	Multi-disease	ICD, Phecodes	Phecodes	No, MR analysis	No	European	European	European	White, British
37013595	Identifying the potential causal role of insomnia symptoms on 11,409 health-related outcomes: a phenome-wide Mendelian randomisation analysis in UK Biobank	Gibson MJ, Lawlor DA, Millard LAC.	BMC Med. 2023 Apr 3;21(1):128. doi: 10.1186/s12916-023-02832-8.	BMC Med	2023	10.1186/s12916-023-02832-8	Background Insomnia symptoms are widespread in the population and might have effects on many chronic conditions and their risk factors but previous research has focused on select hypothesised associations/effects rather than taking a systematic hypothesis-free approach across many health outcomes. Methods We performed a Mendelian randomisation (MR) phenome-wide association study (PheWAS) in 336,9…	Genetic variants	Genetic variants	Diagnosis codes, biomarkers, continuous traits	Multiple	UK Biobank	National biobank	336975	Insomnia	Multi-disease	ICD, UKBB	Multiple	No, literature review	No	European	European	European	White, British
37885303	Systematic replication of smoking disease associations using survey responses and EHR data in the All of Us Research Program	Schlueter DJ, Sulieman L, Mo H, Keaton JM, Ferrara TM, Williams A, Qian J, Stubblefield O, Zeng C, Tran TC, Bastarache L, Dai J, Babbar A, Ramirez A, Goleva SB, Denny JC.	J Am Med Inform Assoc. 2023 Dec 22;31(1):139-153. doi: 10.1093/jamia/ocad205.	J Am Med Inform Assoc	2023	10.1093/jamia/ocad205	Objective The All of Us Research Program (All of Us) aims to recruit over a million participants to further precision medicine. Essential to the verification of biobanks is a replication of known associations to establish validity. Here, we evaluated how well All of Us data replicated known cigarette smoking associations. Materials and Methods We defined smoking exposure as follows: (1) an EHR Sm…	Smoking status	Social & Environmental	Diagnosis codes	Diagnosis codes	All of Us	National biobank	329070	Smoking	Multi-disease	ICD, Phecodes	Phecodes	No, meta-analysis	No	Multi-ancestral (predominantly European)	Multi-ancestral (predominantly European)	Multi-ancestral	All of Us
37864216	Multi-system diseases and death trajectory of metabolic dysfunction-associated fatty liver disease: findings from the UK Biobank	Jia Y, Li D, You Y, Yu J, Jiang W, Liu Y, Zeng R, Wan Z, Lei Y, Liao X.	BMC Med. 2023 Oct 20;21(1):398. doi: 10.1186/s12916-023-03080-6.	BMC Med	2023	10.1186/s12916-023-03080-6	Background Metabolic dysfunction-associated fatty liver disease (MAFLD) is a newly defined condition encompassing hepatic steatosis and metabolic dysfunction. However, the relationship between MAFLD and multi-system diseases remains unclear, and the time-dependent sequence of these diseases requires further clarification. Methods After propensity score matching, 163,303 MAFLD subjects and 163,303…	Disease relevant	Disease Relevant	Diagnois codes	Diagnosis codes	UK Biobank	National biobank	326606	Metabolic liver disease	Endocrine & Metabolic	ICD	ICD	No	No	Unreported	Unreported or Ill-defined	Unreported or Ill-defined	Checked
38003606	Identification of 13 Novel Loci in a Genome-Wide Association Study on Taiwanese with Hepatocellular Carcinoma	Liu TY, Liao CC, Chang YS, Chen YC, Chen HD, Lai IL, Peng CY, Chung CC, Chou YP, Tsai FJ, Jeng LB, Chang JG.	Int J Mol Sci. 2023 Nov 16;24(22):16417. doi: 10.3390/ijms242216417.	Int J Mol Sci	2023	10.3390/ijms242216417	Liver cancer is caused by complex interactions among genetic factors, viral infection, alcohol abuse, and metabolic diseases. We conducted a genome-wide association study and polygenic risk score (PRS) model in Taiwan, employing a nonspecific etiology approach, to identify genetic risk factors for hepatocellular carcinoma (HCC). Our analysis of 2836 HCC cases and 134,549 controls revealed 13 nove…	Genetic variants	Genetic variants	Diagnosis code	Diagnosis codes	Taiwan and China Biobanks	National biobank	264344	Liver cancer	Neoplastic	ICD, Phecode	Phecodes	Yes, additional analyses in other cohorts	Yes	Taiwanese ancestry	Asian	Asian
37872160	Genome-wide association study of thyroid-stimulating hormone highlights new genes, pathways and associations with thyroid disease	Williams AT, Chen J, Coley K, Batini C, Izquierdo A, Packer R, Abner E, Kanoni S, Shepherd DJ, Free RC, Hollox EJ, Brunskill NJ, Ntalla I, Reeve N, Brightling CE, Venn L, Adams E, Bee C, Wallace SE, Pareek M, Hansell AL, Esko T; Estonian Biobank Research Team; Stow D, Jacobs BM, van Heel DA; Genes & Health Research Team; Hennah W, Rao BS, Dudbridge F, Wain LV, Shrine N, Tobin MD, John C.	Nat Commun. 2023 Oct 23;14(1):6713. doi: 10.1038/s41467-023-42284-5.	Nat Commun	2023	10.1038/s41467-023-42284-5	Thyroid hormones play a critical role in regulation of multiple physiological functions and thyroid dysfunction is associated with substantial morbidity. Here, we use electronic health records to undertake a genome-wide association study of thyroid-stimulating hormone (TSH) levels, with a total sample size of 247,107. We identify 158 novel genetic associations, more than doubling the number of kn…	Genetic variants	Genetic variants	Diagnosis codes, continous traits	Multiple	UK biobank	National biobank	247107	TSH	Endocrine & Metabolic	ICD, Phecodes, UKBB	Multiple	No	No	Multi-ancestral (predominantly European)	Multi-ancestral (predominantly European)	Multi-ancestral
36598763	Comorbidities of Keloid and Hypertrophic Scars Among Participants in UK Biobank	Ung CY, Warwick A, Onoufriadis A, Barker JN, Parsons M, McGrath JA, Shaw TJ, Dand N.	JAMA Dermatol. 2023 Feb 1;159(2):172-181. doi: 10.1001/jamadermatol.2022.5607.	JAMA Dermatol	2023	10.1001/jamadermatol.2022.5607	Importance: Keloids and hypertrophic scars (excessive scarring) are relatively understudied disfiguring chronic skin conditions with high treatment resistance. Objective: To evaluate established comorbidities of excessive scarring in European individuals, with comparisons across ethnic groups, and to identify novel comorbidities via a phenome-wide association study (PheWAS). Design, setting, and …	Disease relevant	Disease Relevant	Diagnosis codes, self-reports, continuous traits	Multiple	UK Biobank	National biobank	230078	Dermatologic	Other	ICD, Phecodes, READ, UKBB	Multiple	No	No	Multi-ancestral (predominantly European)	Multi-ancestral (predominantly European)	Multi-ancestral
36352240	Identifying shared genetic factors underlying epilepsy and congenital heart disease in Europeans	Wu Y, Bayrak CS, Dong B, He S, Stenson PD, Cooper DN, Itan Y, Chen L.	Hum Genet. 2023 Feb;142(2):275-288. doi: 10.1007/s00439-022-02502-4. Epub 2022 Nov 9.	Hum Genet	2023	10.1007/s00439-022-02502-4	Epilepsy (EP) and congenital heart disease (CHD) are two apparently unrelated diseases that nevertheless display substantial mutual comorbidity. Thus, while congenital heart defects are associated with an elevated risk of developing epilepsy, the incidence of epilepsy in CHD patients correlates with CHD severity. Although genetic determinants have been postulated to underlie the comorbidity of EP…	Genetic variants	Genetic variants	Diagnosis codes	Diagnosis codes	UKBB and BioME	Multi-cohort	206113	Epilepsy and CHD	Multi-disease	ICD	ICD	Yes, replication	Yes	European	European	European
36929174	GWAS meta-analyses clarify the genetics of cervical phenotypes and inform risk stratification for cervical cancer	Koel M, Võsa U, Jõeloo M, Läll K, Gualdo NP, Laivuori H, Lemmelä S; Estonian Biobank Research Team; FinnGen; Daly M, Palta P, Mägi R, Laisk T.	Hum Mol Genet. 2023 Jun 5;32(12):2103-2116. doi: 10.1093/hmg/ddad043.	Hum Mol Genet	2023	10.1093/hmg/ddad043	Genome-wide association studies (GWAS) have successfully identified associations for cervical cancer, but the underlying mechanisms of cervical biology and pathology remain uncharacterised. Our GWAS meta-analyses fill this gap, as we characterise the genetic architecture of cervical phenotypes, including cervical ectropion, cervicitis, cervical dysplasia, as well as up to 9229 cases and 490 304 c…	GRS	Genetic variants	Diagnosis codes	Diagnosis codes	Estonian Biobank	National biobank	200000	Cervical phenotypes	Other	ICD	ICD	No	No	Multi-ancestral (predominantly European)	Multi-ancestral (predominantly European)	Multi-ancestral	Not explicitly stated, but Estonia Biobank contains multiple ancestries. Relatives were excluded but no mention of ancestral exclusions.
36005898	Scanning the medical phenome to identify new diagnoses after recovery from COVID-19 in a US cohort	Kerchberger VE, Peterson JF, Wei WQ.	J Am Med Inform Assoc. 2023 Jan 18;30(2):233-244. doi: 10.1093/jamia/ocac159.	J Am Med Inform Assoc	2023	10.1093/jamia/ocac159	Objective: COVID-19 survivors are at risk for long-term health effects, but assessing the sequelae of COVID-19 at large scales is challenging. High-throughput methods to efficiently identify new medical problems arising after acute medical events using the electronic health record (EHR) could improve surveillance for long-term consequences of acute medical problems like COVID-19. Materials and me…	Disease relevant	Disease Relevant	Diagnosis codes	Diagnosis codes	BioVU	Local biobanks	186105	COVID-19	Infectious	ICD, Phecodes	Phecodes	No	No	Multi-ancestral (predominantly European)	Multi-ancestral (predominantly European)	Multi-ancestral
36769754	The Causal Association of Irritable Bowel Syndrome with Multiple Disease Outcomes: A Phenome-Wide Mendelian Randomization Study	Li C, Chen Y, Chen Y, Ying Z, Hu Y, Kuang Y, Yang H, Song H, Zeng X.	J Clin Med. 2023 Jan 31;12(3):1106. doi: 10.3390/jcm12031106.	J Clin Med	2023	10.3390/jcm12031106	Background: This study aimed to identify novel associations between irritable bowel syndrome (IBS) and a broad range of outcomes. Methods: In total, 346,352 white participants in the U.K. Biobank were randomly divided into two halves, in which a genome-wide association study (GWAS) of IBS and a polygenic risk score (PRS) analysis of IBS using GWAS summary statistics were conducted, respectively. …	Genetic variants	Genetic variants	Diagnosis codes	Diagnosis codes	UK Biobank	National biobank	174176	Digestive	Digestive	ICD, Phecodes	Phecodes	No, sensitivity analysis	No	European	European	European
37196047	Multi-ancestry genome- and phenome-wide association studies of diverticular disease in electronic health records with natural language processing enriched phenotyping algorithm	Joo YY, Pacheco JA, Thompson WK, Rasmussen-Torvik LJ, Rasmussen LV, Lin FTJ, Andrade M, Borthwick KM, Bottinger E, Cagan A, Carrell DS, Denny JC, Ellis SB, Gottesman O, Linneman JG, Pathak J, Peissig PL, Shang N, Tromp G, Veerappan A, Smith ME, Chisholm RL, Gawron AJ, Hayes MG, Kho AN.	PLoS One. 2023 May 17;18(5):e0283553. doi: 10.1371/journal.pone.0283553. eCollection 2023.	PLoS One	2023	10.1371/journal.pone.0283553	Objective: Diverticular disease (DD) is one of the most prevalent conditions encountered by gastroenterologists, affecting ~50% of Americans before the age of 60. Our aim was to identify genetic risk variants and clinical phenotypes associated with DD, leveraging multiple electronic health record (EHR) data sources of 91,166 multi-ancestry participants with a Natural Language Processing (NLP) tec…	Genetic variants	Genetic variants	Diagnosis codes	Diagnosis codes	eMERGE	Multi-cohort	91166	Diverticular disease	Digestive	ICD, Phecodes	Phecodes	Yes, multiple PheWAS in different ancestral populations	Yes	European, African	Multi-ancestral (predominantly European)	Multi-ancestral
37328826	The physical and psychiatric health conditions related to autism genetic scores, across genetic ancestries, sexes and age-groups in electronic health records	Niarchou M, Miller-Fleming T, Malow BA, Davis LK.	J Neurodev Disord. 2023 Jun 16;15(1):18. doi: 10.1186/s11689-023-09485-x.	J Neurodev Disord	2023	10.1186/s11689-023-09485-x	Background: Although polygenic scores (PGS) for autism have been related to various psychiatric and medical conditions, most studies to date have been conducted in research ascertained populations. We aimed to identify the psychiatric and physical conditions associated with autism PGS in a health care setting. Methods: We computed PGS for 12,383 unrelated participants of African genetic ancestry …	PRS	Genetic variants	Diagnosis codes	Diagnosis codes	VUMC	Local biobanks	77746	Psychiatric and medical relations to autism	Multi-disease	ICD, Phecodes	Phecodes	Yes, different ancestral cohorts	Yes	European, African	Multi-ancestral (predominantly European)	Multi-ancestral
37314780	Transcriptome-Wide Structural Equation Modeling of 13 Major Psychiatric Disorders for Cross-Disorder Risk and Drug Repurposing	Grotzinger AD, Singh K, Miller-Fleming TW, Lam M, Mallard TT, Chen Y, Liu Z, Ge T, Smoller JW.	JAMA Psychiatry. 2023 Aug 1;80(8):811-821. doi: 10.1001/jamapsychiatry.2023.1808.	JAMA Psychiatry	2023	10.1001/jamapsychiatry.2023.1808	Objective To identify gene expression patterns underlying genetic convergence and divergence across psychiatric disorders along with existing pharmacological interventions that target these genes. Design, Setting, and Participants This genomic study applied a multivariate transcriptomic method, transcriptome-wide structural equation modeling (T-SEM), to investigate gene expression patterns associ…	Genetic variants	Genetic variants	Diagnosis codes	Diagnosis codes	BioVU	Local biobanks	77676	Psychiatric	Psychiatric	ICD, Phecodes	Phecodes	Yes, different ancestral cohorts	Yes	European, African	Multi-ancestral (predominantly European)	Multi-ancestral
37575066	Exploring shared genetics between maximal oxygen uptake and disease: the HUNT study	Nordeidet AN, Klevjer M, Wisløff U, Langaas M, Bye A.	Physiol Genomics. 2023 Oct 1;55(10):440-451. doi: 10.1152/physiolgenomics.00026.2023. Epub 2023 Aug 14.	Physiol Genomics	2023	10.1152/physiolgenomics.00026.2023	Low cardiorespiratory fitness, measured as maximal oxygen uptake (V?o2max), is associated with all-cause mortality and disease-specific morbidity and mortality and is estimated to have a large genetic component (?60%). However, the underlying mechanisms explaining the associations are not known, and no association study has assessed shared genetics between directly measured V?o2max and disease. W…	Genetic variants	Genetic variants	Diagnosis codes, continous traits, biomarkers, physical measurements	Multiple	HUNT, a county in Norway	Local biobanks	74440	Oxygen uptake and disease	Multi-disease	ICD, Phecodes, UKBB replication codes	Multiple	Yes, replication cohort	Yes	European	European	European
36747740	Genome-wide association study identifies novel risk loci for apical periodontitis	Petty LE, Silva R, de Souza LC, Vieira AR, Shaw DM, Below JE, Letra A.	Res Sq [Preprint]. 2023 Jan 26:rs.3.rs-2515434. doi: 10.21203/rs.3.rs-2515434/v1.	Res Sq	2023	10.21203/rs.3.rs-2515434/v1	Introduction: Apical periodontitis (AP) is a common consequence of root canal infection leading to periapical bone resorption. Microbial and host genetic factors and their interactions have been shown to play a role in AP development and progression. Variations in a few genes have been reported in association with AP; however, the lack of genome-wide studies has hindered progress in understanding…	Genetic variants	Genetic variants	Diagnosis codes	Diagnosis codes	BioVU	Local biobanks	72598	AP	Other	ICD, Phecodes	Phecodes	No	No	European, African, Asian, Hispanic/Latino	Multi-ancestral (predominantly European)	Multi-ancestral
37550754	Clinical diagnoses associated with a positive antinuclear antibody test in patients with and without autoimmune disease	Zanussi JT, Zhao J, Wei WQ, Karakoc G, Chung CP, Feng Q, Olsen NJ, Stein CM, Kawai VK.	BMC Rheumatol. 2023 Aug 7;7(1):24. doi: 10.1186/s41927-023-00349-4.	BMC Rheumatol	2023	10.1186/s41927-023-00349-4	Background: Antinuclear antibodies (ANA) are antibodies present in several autoimmune disorders. However, a large proportion of the general population (20%) also have a positive test; very few of these individuals will develop an autoimmune disease, and the clinical impact of a positive ANA in them is not known. Thus, we test the hypothesis that ANA + test reflects a state of immune dysregulation…	ANA titers	Biomarkers	Diagnosis codes	Diagnosis codes	BioVU	Local biobanks	70043	Autoimmune diseases and others	Multi-disease	ICD, Phecodes	Phecodes	No, subgroup analyses	No	European, African	Multi-ancestral (predominantly European)	Multi-ancestral
37256887	Sex modifies the effect of genetic risk scores for polycystic ovary syndrome on metabolic phenotypes	Actkins KV, Jean-Pierre G, Aldrich MC, Velez Edwards DR, Davis LK.	PLoS Genet. 2023 May 31;19(5):e1010764. doi: 10.1371/journal.pgen.1010764. eCollection 2023 May.	PLoS Genet	2023	10.1371/journal.pgen.1010764	Females with polycystic ovary syndrome (PCOS), the most common endocrine disorder in women, have an increased risk of developing cardiometabolic disorders such as insulin resistance, obesity, and type 2 diabetes (T2D). While only diagnosable in females, males with a family history of PCOS can also exhibit a poor cardiometabolic profile. Therefore, we aimed to elucidate the role of sex in the card…	PRS	Genetic variants	Diagnosis codes	Diagnosis codes	BioVU	Local biobanks	66340	PCOS	Endocrine & Metabolic	ICD, Phecodes	Phecodes	No	No	European, African	Multi-ancestral (predominantly European)	Multi-ancestral	Of note, multi-ancestral studies may have performed separate PheWAS or combined PheWAS. This label does not make this distinction; it only represents the final study cohort distribution
36835863	Characterizing and Predicting Post-Acute Sequelae of SARS CoV-2 Infection (PASC) in a Large Academic Medical Center in the US	Fritsche LG, Jin W, Admon AJ, Mukherjee B.	J Clin Med. 2023 Feb 7;12(4):1328. doi: 10.3390/jcm12041328.	J Clin Med	2023	10.3390/jcm12041328	Background: A growing number of Coronavirus Disease-2019 (COVID-19) survivors are affected by post-acute sequelae of SARS CoV-2 infection (PACS). Using electronic health record data, we aimed to characterize PASC-associated diagnoses and develop risk prediction models. Methods: In our cohort of 63,675 patients with a history of COVID-19, 1724 (2.7%) had a recorded PASC diagnosis. We used a case–c…	Disease	Disease Relevant	Diagnosis codes	Diagnosis codes	Michigan Medicine	Local biobanks	63675	PACS	Infectious	ICD, Phecodes	Phecodes	Yes, validation with post-disease population	Yes	White, Black, Asian	Multi-ancestral (predominantly European)	Multi-ancestral	As noted by Table 1 of results
37216007	Genetic and clinical determinants of telomere length	Allaire P, He J, Mayer J, Moat L, Gerstenberger P, Wilhorn R, Strutz S, Kim DSL, Zeng C, Cox N, Shay JW, Denny J, Bastarache L, Hebbring S.	HGG Adv. 2023 Apr 27;4(3):100201. doi: 10.1016/j.xhgg.2023.100201. eCollection 2023 Jul 13.	HGG Adv	2023	10.1016/j.xhgg.2023.100201	Many epidemiologic studies have identified important relationships between leukocyte telomere length (LTL) with genetics and health. Most of these studies have been significantly limited in scope by focusing predominantly on individual diseases or restricted to GWAS analysis. Using two large patient populations derived from Vanderbilt University and Marshfield Clinic biobanks linked to genomic an…	Genetic variants	Genetic variants	Diagnosis codes	Diagnosis codes	Marshfield Clinic Health System, BioVU	Multi-cohort	62271	Multiple	Multi-disease	ICD, Phecodes	Phecodes	Yes, separate cohorts	Yes	European	European	European
38036866	Utilize polygenic risk score to enhance fracture risk estimation and improve the performance of FRAX in patients with osteoporosis	Chen JJ, Chen IC, Wei CY, Lin SY, Chen YM.	Arch Osteoporos. 2023 Dec 1;18(1):147. doi: 10.1007/s11657-023-01357-0.	Arch Osteoporos	2023	10.1007/s11657-023-01357-0	Summary This study examined the use of polygenic risk scores (PGS) in combination with the Fracture Risk Assessment Tool (FRAX) to enhance fragility fractures risk estimation in osteoporosis patients. Analyzing data from over 57,000 participants, PGS improved fracture risk estimation, especially for individuals with intermediate to low risks, allowing personalized preventive strategies. Introduct…	PRS	Genetic variants	Diagnosis codes	Diagnosis codes	Taiwan	National biobank	57257	Osteoporosis and fractures	Other	ICD	ICD	No	No	Taiwanese ancestry	Asian	Asian
36866161	Integrating oculomics with genomics reveals imaging biomarkers for preventive and personalized prediction of arterial aneurysms	Huang Y, Li C, Shi D, Wang H, Shang X, Wang W, Zhang X, Zhang X, Hu Y, Tang S, Liu S, Luo S, Zhao K, Mordi IR, Doney ASF, Yang X, Yu H, Li X, He M.	EPMA J. 2023 Feb 13;14(1):73-86. doi: 10.1007/s13167-023-00315-7. eCollection 2023 Mar.	EPMA J	2023	10.1007/s13167-023-00315-7	Objective: Arterial aneurysms are life-threatening but usually asymptomatic before requiring hospitalization. Oculomics of retinal vascular features (RVFs) extracted from retinal fundus images can reflect systemic vascular properties and therefore were hypothesized to provide valuable information on detecting the risk of aneurysms. By integrating oculomics with genomics, this study aimed to (i) i…	Genetic variants	Genetic variants	Imaging data to text data, diagnosis codes	Clinical text	UK Biobank	National biobank	51597	RVF (clinical features)	Other	ICD, UKBB	Multiple	No, additional PheWAS and sensitivity analysis	No	Multi-ancestral (predominantly European)	Multi-ancestral (predominantly European)	Multi-ancestral	No mention of ancestry exclusion
37963017	The molecular genetic landscape of human brain size variation	Seidlitz J, Mallard TT, Vogel JW, Lee YH, Warrier V, Ball G, Hansson O, Hernandez LM, Mandal AS, Wagstyl K, Lombardo MV, Courchesne E, Glessner JT, Satterthwaite TD, Bethlehem RAI, Bernstock JD; Lifespan Brain Chart Consortium; Tasaki S, Ng B, Gaiteri C, Smoller JW, Ge T, Gur RE, Gandal MJ, Alexander-Bloch AF.	Cell Rep. 2023 Nov 28;42(11):113439. doi: 10.1016/j.celrep.2023.113439. Epub 2023 Nov 14.	Cell Rep	2023	10.1016/j.celrep.2023.113439	Salmonella enterica subsp. enterica serovar 4,[5],12:i:- (Salmonella 4,[5],12:i:-), derived from S. Typhimurium, has become the dominant serotype causing human salmonellosis. In this study, we define the genetic mechanism of the generation of Salmonella 4,[5],12:i:- from S. Typhimurium through complicated transpositions and demonstrate that Salmonella 4,[5],12:i:- displays more efficient coloniza…	Genetic variants	Genetic variants	Diagnosis codes	Diagnosis codes	General Mass	Local biobanks	37272	Brain health	Neurologic	ICD, Phecodes	Phecodes	No	No	European	European	European
37678542	Genetically Regulated Gene Expression in the Brain Associated With Chronic Pain: Relationships With Clinical Traits and Potential for Drug Repurposing	Johnston KJA, Cote AC, Hicks E, Johnson J, Huckins LM.	Biol Psychiatry. 2023 Sep 9:S0006-3223(23)01554-8. doi: 10.1016/j.biopsych.2023.08.023. Online ahead of print.	Biol Psychiatry	2023	10.1016/j.biopsych.2023.08.023	Background: Chronic pain is a common, poorly understood condition. Genetic studies including genome-wide association studies have identified many relevant variants, which have yet to be translated into full understanding of chronic pain. Transcriptome-wide association studies using transcriptomic imputation methods such as S-PrediXcan can help bridge this genotype-phenotype gap. Methods: We carri…	Genetic variants	Genetic variants	Diagnosis codes	Diagnosis codes	BioMe	Local biobanks	31704	Chronic pain and gene expression	Multi-disease	ICD, Phecodes	Phecodes	No	No	East Asian, African American, Southeast Asian, Native American, Hispanic American, European American, BioMe	Multi-ancestral (predominantly Hispanic)	Multi-ancestral
37255673	The genetic and phenotypic correlates of mtDNA copy number in a multi-ancestry cohort	Zaidi AA, Verma A, Morse C; Penn Medicine BioBank; Ritchie MD, Mathieson I.	HGG Adv. 2023 May 9;4(3):100202. doi: 10.1016/j.xhgg.2023.100202. eCollection 2023 Jul 13.	HGG Adv	2023	10.1016/j.xhgg.2023.100202	Mitochondrial DNA copy number (mtCN) is often treated as a proxy for mitochondrial (dys-) function and disease risk. Pathological changes in mtCN are common symptoms of rare mitochondrial disorders, but reported associations between mtCN and common diseases vary across studies. To understand the biology of mtCN, we carried out genome- and phenome-wide association studies of mtCN in 30,666 individ…	Genetic variants	Genetic variants	Diagnosis codes, laboratory values, physical measurements	Multiple	Penn Medicine	Local biobanks	30666	mtDNA	Multi-disease	ICD, Phecodes	Phecodes	Yes, replications in different ancestral groups	Yes	European, African	Multi-ancestral (predominantly European)	Multi-ancestral
36777178	The UCLA ATLAS Community Health Initiative: Promoting precision health research in a diverse biobank	Johnson R, Ding Y, Bhattacharya A, Knyazev S, Chiu A, Lajonchere C, Geschwind DH, Pasaniuc B.	Cell Genom. 2023 Jan 11;3(1):100243. doi: 10.1016/j.xgen.2022.100243. eCollection 2023 Jan 11.	Cell Genom	2023	10.1016/j.xgen.2022.100243	The UCLA ATLAS Community Health Initiative (ATLAS) has an initial target to recruit 150,000 participants from across the UCLA Health system with the goal of creating a genomic database to accelerate precision medicine efforts in California. This initiative includes a biobank embedded within the UCLA Health system that comprises de-identified genomic data linked to electronic health records (EHRs)…	Genetic variants	Genetic variants	Diagnosis codes	Diagnosis codes	UCLA ATLAS Precision Health	Local biobanks	18023	Multiple	Multi-disease	ICD, Phecodes	Phecodes	No	No	European, African, Asian, Hispanic/Latino	Multi-ancestral (predominantly European)	Multi-ancestral	Growing initiatives to expand ancestries
37403468	Phenotypic distinctions in depression and anxiety: a comparative analysis of comorbid and isolated cases	Gao YN, Coombes B, Ryu E, Pazdernik V, Jenkins G, Pendegraft R, Biernacka J, Olfson M.	Psychol Med. 2023 Dec;53(16):7766-7774. doi: 10.1017/S0033291723001745. Epub 2023 Jul 5.	Psychol Med	2023	10.1017/S0033291723001745	Background: Anxiety and depression are frequently comorbid yet phenotypically distinct. This study identifies differences in the clinically observable phenome across a wide variety of physical and mental disorders comparing patients with diagnoses of depression without anxiety, anxiety without depression, or both depression and anxiety. Methods: Using electronic health records for 14 994 particip…	Disease relevant	Disease Relevant	Diagnosis codes	Diagnosis codes	Mayo Clinic	Local biobanks	14994	Anxiety and Depression	Psychiatric	ICD, Phecodes	Phecodes	No	No	European, African, Asian, Hispanic/Latino	Multi-ancestral (predominantly European)	Multi-ancestral
37522172	Genetics of Pulmonary Pressure and Right Ventricle Stress Identify Diabetes as a Causal Risk Factor	Bagheri M, Agrawal V, Annis J, Shi M, Ferguson JF, Freiberg MS, Mosley JD, Brittain EL.	J Am Heart Assoc. 2023 Aug;12(15):e029190. doi: 10.1161/JAHA.122.029190. Epub 2023 Jul 31.	J Am Heart Assoc	2023	10.1161/JAHA.122.029190	Background Epidemiologic studies have identified risk factors associated with pulmonary hypertension and right heart failure, but causative drivers of pulmonary hypertension and right heart adaptation are not well known. We sought to leverage unbiased genetic approaches to determine clinical conditions that share genetic architecture with pulmonary pressure and right ventricular dysfunction. Meth…	PRS	Genetic variants	Diagnosis codes	Diagnosis codes	BioVU	Local biobanks	14861	Pulmonary and Cardiovascular	Multi-disease	ICD	ICD	No	No	European, African	Multi-ancestral (predominantly European)	Multi-ancestral
37271870	GJB2 p.V37I Mutation Associated With Moderate Nonsyndromic Hearing Loss in an Adult Taiwanese Population	Yen TT, Chen IC, Cho S, Chang TG, Shih KH, Hua MW, Li JL, Hsu CY, Hsiao TH, Chen YM.	Ear Hear. 2023 Nov-Dec 01;44(6):1423-1429. doi: 10.1097/AUD.0000000000001384. Epub 2023 Jun 5.	Ear Hear	2023	10.1097/AUD.0000000000001384	Background: Gap junction protein beta 2 ( GJB2 ) p.V37I mutations are the most important hereditary cause of sensorineural hearing loss (SNHL) in Taiwan. Hearing outcomes are associated with hearing levels at baseline and the duration of follow-up. However, the audiological features of GJB2 p.V37I mutations in the adult population are unknown. The objectives of the present study were to investiga…	Genetic variants	Genetic variants	Diagnosis codes	Diagnosis codes	Taiwan	National biobank	13580	Hearing loss	Multi-disease	ICD	ICD	No	No	Taiwanese ancestry	Asian	Asian
36302597	Genomic Disorders in CKD across the Lifespan	Verbitsky M, Krishnamurthy S, Krithivasan P, Hughes D, Khan A, Marasà M, Vena N, Khosla P, Zhang J, Lim TY, Glessner JT, Weng C, Shang N, Shen Y, Hripcsak G, Hakonarson H, Ionita-Laza I, Levy B, Kenny EE, Loos RJF, Kiryluk K, Sanna-Cherchi S, Crosslin DR, Furth S, Warady BA, Igo RP Jr, Iyengar SK, Wong CS, Parsa A, Feldman HI, Gharavi AG.	J Am Soc Nephrol. 2023 Apr 1;34(4):607-618. doi: 10.1681/ASN.2022060725. Epub 2022 Oct 27.	J Am Soc Nephrol	2023	10.1681/ASN.2022060725	Calcific aortic stenosis (CAS) is the most common valvular heart disease in older adults and has no effective preventive therapies. Genome-wide association studies (GWAS) can identify genes influencing disease and may help prioritize therapeutic targets for CAS.	Genetic variants	Genetic variants	Diagnosis codes	Diagnosis codes	eMERGE	National biobank	11146	CKD associations	Multi-disease	ICD, Phecodes	Phecodes	No	No	Multi-ethnic eMERGE	Multi-ancestral (predominantly European)	Multi-ancestral	Need to check if eMERGE is predominantly European
37353954	Heterozygous variants in TBCK cause a mild neurologic syndrome in humans and mice	Nair D, Diaz-Rosado A, Varella-Branco E, Ramos I, Black A, Angireddy R, Park J, Murali S, Yoon A, Ciesielski B, O'Brien WT, Passos-Bueno MR, Bhoj E.	Am J Med Genet A. 2023 Oct;191(10):2508-2517. doi: 10.1002/ajmg.a.63320. Epub 2023 Jun 23.	Am J Med Genet A	2023	10.1002/ajmg.a.63320	TBCK-related encephalopathy is a rare pediatric neurodegenerative disorder caused by biallelic loss-of-function variants in the TBCK gene. After receiving anecdotal reports of neurologic phenotypes in both human and mouse TBCK heterozygotes, we quantified if TBCK haploinsufficiency causes a phenotype in mice and humans. Using the tbck+/? mouse model, we performed a battery of behavioral assays an…	Genetic variants	Genetic variants	Diagnosis codes	Diagnosis codes	Penn Medicine	Local biobanks	10370	Mice model to human variants	Neurologic	ICD, Phecodes	Phecodes	Yes, different ancestral cohorts	Yes	European, African	Multi-ancestral (predominantly European)	Multi-ancestral
37367296	Association of Helicobacter pylori Positivity With Risk of Disease and Mortality	Wizenty J, Koop PH, Clusmann J, Tacke F, Trautwein C, Schneider KM, Sigal M, Schneider CV.	Clin Transl Gastroenterol. 2023 Sep 1;14(9):e00610. doi: 10.14309/ctg.0000000000000610.	Clin Transl Gastroenterol	2023	10.14309/ctg.0000000000000610	Introduction: Helicobacter pylori colonizes the human stomach. Infection causes chronic gastritis and increases the risk of gastroduodenal ulcer and gastric cancer. Its chronic colonization in the stomach triggers aberrant epithelial and inflammatory signals that are also associated with systemic alterations. Methods: Using a PheWAS analysis in more than 8,000 participants in the community-based …	Genetic variants	Genetic variants	Diagnosis codes	Diagnosis codes	UK Biobank	National biobank	8898	H. pylori	Infectious	ICD, Phecode	Phecodes	No	No	White, Other ethnicities, primarily white UKBB	Multi-ancestral (predominantly European)	Multi-ancestral
36864090	Effect of tissue-grouped regulatory variants associated to type 2 diabetes in related secondary outcomes	Hemerich D, Smit RAJ, Preuss M, Stalbow L, van der Laan SW, Asselbergs FW, van Setten J, Tragante V.	Sci Rep. 2023 Mar 2;13(1):3579. doi: 10.1038/s41598-023-30369-6.	Sci Rep	2023	10.1038/s41598-023-30369-6	Genome-wide association studies have identified over five hundred loci that contribute to variation in type 2 diabetes (T2D), an established risk factor for many diseases. However, the mechanisms and extent through which these loci contribute to subsequent outcomes remain elusive. We hypothesized that combinations of T2D-associated variants acting on tissue-specific regulatory elements might acco…	Genetic variants	Genetic variants	Diagnosis codes, survey data	Multiple	BioMe	Local biobanks	8370	T2DM	Endocrine & Metabolic	ICD	ICD	No	No	Self-reported European	European	European
36792109	A Phenome-Wide Association Study of Drugs and Comorbidities Associated With Gastrointestinal Dysfunction in Systemic Sclerosis	Maclean RH, Ahmed F, Ong VH, Murray CD, Denton CP.	J Rheumatol. 2023 Jul;50(7):907-915. doi: 10.3899/jrheum.220990. Epub 2023 Feb 15.	J Rheumatol	2023	10.3899/jrheum.220990	Objective To explore the causes of and contributors to gastrointestinal (GI) dysfunction in systemic sclerosis (SSc) in a phenome-wide association study (PheWAS), using real-world clinical records data. Methods Twelve thousand five hundred thirty-five documented clinical assessments of 2058 consenting individuals with SSc at the Royal Free Hospital (UK) were available for detailed phenotyping. Di…	Disease relevant, exposure to comorbidity, symptoms like constipation	Disease Relevant	Diagnosis codes, drugs, antinuclear antibiodies	Multiple	Royal Free UK	Local biobanks	1546	GI Dysfunction in Systemic Sclerosis	Multi-disease	ICD, DrugBank codes	Multiple	No	No	Not well-defined, referenced but not reported	Unreported or Ill-defined	Unreported or Ill-defined	Checked
37105192	APOL1 and the risk of adverse renal outcomes in patients of African ancestry with systemic lupus erythematosus	Chung CP, Karakoc G, Dickson A, Liu G, Gamboa JL, Mosley JD, Cox NJ, Kawai VK.	Lupus. 2023 May;32(6):763-770. doi: 10.1177/09612033231172660. Epub 2023 Apr 27.	Lupus	2023	10.1177/09612033231172660	Background Systemic lupus erythematosus (SLE) disproportionately affects individuals of African ancestry (AA) compared to European ancestry (EA). In the general population, high risk (HR) variants in the apolipoprotein L1 (APOL1) gene increase the risk of renal and hypertensive disorders in individuals of AA. Since SLE is characterized by an interferon signature and APOL1 expression is driven by …	Genetic variants	Genetic variants	Diagnosis codes	Diagnosis codes	BioVU	Local biobanks	784	Lupus	Endocrine & Metabolic	ICD, Phecodes	Phecodes	No, sensitivity analysis	No	EA and AA	Multi-ancestral (predominantly European)	Multi-ancestral
34400788	Urban-rural residence and birth defects prevalence in Texas: a phenome-wide association study	Benavides E, Lupo PJ, Sosa M, Whitworth KW, Canfield MA, Langlois PH, Schraw JM.	Pediatr Res. 2022 May;91(6):1587-1594. doi: 10.1038/s41390-021-01700-6. Epub 2021 Aug 16.	Pediatr Res	2022	10.1038/s41390-021-01700-6	Background: Some assessments indicate the prevalence of certain birth defects varies by urban-rural status. We evaluated associations between urban-rural residence and a spectrum of birth defects, using a phenome-wide association study approach in Texas, a state with large urban centers and expansive rural areas. Methods: Data for birth defects and livebirths during 1999-2015 were obtained from t…	Urban-rural residence	Social & Environmental	Diagnosis codes	Diagnosis codes	Texas Birth Defects Registry	Registry database	6543397	Birth defect associations	Multi-disease	BPA4, ICD	BPA4	Yes, replication analysis	Yes	Maternal race/ethnicity, Hispanic, Non-Hispanic White, Non-Hispanic Black	Multi-ancestral (predominantly Hispanic)	Multi-ancestral	Ill-defined, not able to determine ancestry
36372681	Quantifying the phenome-wide disease burden of obesity using electronic health records and genomics	Robinson JR, Carroll RJ, Bastarache L, Chen Q, Pirruccello J, Mou Z, Wei WQ, Connolly J, Mentch F, Crane PK, Hebbring SJ, Crosslin DR, Gordon AS, Rosenthal EA, Stanaway IB, Hayes MG, Wei W, Petukhova L, Namjou-Khales B, Zhang G, Safarova MS, Walton NA, Still C, Bottinger EP, Loos RJF, Murphy SN, Jackson GP, Abumrad N, Kullo IJ, Jarvik GP, Larson EB, Weng C, Roden D, Khera AV, Denny JC.	Obesity (Silver Spring). 2022 Dec;30(12):2477-2488. doi: 10.1002/oby.23561. Epub 2022 Nov 13.	Obesity (Silver Spring)	2022	10.1002/oby.23561	Objective High BMI is associated with many comorbidities and mortality. This study aimed to elucidate the overall clinical risk of obesity using a genome- and phenome-wide approach. Methods This study performed a phenome-wide association study of BMI using a clinical cohort of 736,726 adults. This was followed by genetic association studies using two separate cohorts: one consisting of 65,174 adu…	BMI, SNPs, PRS	Multiple	Diagnosis codes	Diagnosis codes	VUMC, eMERGE, UK Biobank	Multi-cohort	736726		Multi-disease	ICD, Phecodes	Phecodes	Yes	Yes	eMERGE and UKBB, predominantly European	Multi-ancestral (predominantly European)	Multi-ancestral
36103194	Penetrance and Pleiotropy of Polygenic Risk Scores for Schizophrenia, Bipolar Disorder, and Depression Among Adults in the US Veterans Affairs Health Care System	Bigdeli TB, Voloudakis G, Barr PB, Gorman BR, Genovese G, Peterson RE, Burstein DE, Velicu VI, Li Y, Gupta R, Mattheisen M, Tomasi S, Rajeevan N, Sayward F, Radhakrishnan K, Natarajan S, Malhotra AK, Shi Y, Zhao H, Kosten TR, Concato J, O'Leary TJ, Przygodzki R, Gleason T, Pyarajan S, Brophy M, Huang GD, Muralidhar S, Gaziano JM, Aslan M, Fanous AH, Harvey PD, Roussos P; Cooperative Studies Progr…	JAMA Psychiatry. 2022 Sep 14;79(11):1092-101. doi: 10.1001/jamapsychiatry.2022.2742. Online ahead of print.	JAMA Psychiatry	2022	10.1001/jamapsychiatry.2022.2742	Importance: Serious mental illnesses, including schizophrenia, bipolar disorder, and depression, are heritable, highly multifactorial disorders and major causes of disability worldwide. Objective: To benchmark the penetrance of current neuropsychiatric polygenic risk scores (PRSs) in the Veterans Health Administration health care system and to explore associations between PRS and broad categories…	PRS	Genetic variants	Diagnosis codes	Diagnosis codes	Million Veteran Program	National biobank	707299	Psychiatric prevalance and penetrance in veterans	Psychiatric	ICD, Phecodes	Phecodes	No, however, diagnosis and DSM-V interview data was compared	No	EA and AA	Multi-ancestral (predominantly European)	Multi-ancestral
35482673	A Phenome-Wide Association Study of genes associated with COVID-19 severity reveals shared genetics with complex diseases in the Million Veteran Program	Verma A, Tsao NL, Thomann LO, Ho YL, Iyengar SK, Luoh SW, Carr R, Crawford DC, Efird JT, Huffman JE, Hung A, Ivey KL, Levin MG, Lynch J, Natarajan P, Pyarajan S, Bick AG, Costa L, Genovese G, Hauger R, Madduri R, Pathak GA, Polimanti R, Voight B, Vujkovic M, Zekavat SM, Zhao H, Ritchie MD; VA Million Veteran Program COVID-19 Science Initiative, Chang KM, Cho K, Casas JP, Tsao PS, Gaziano JM, O'Do…	PLoS Genet. 2022 Apr 28;18(4):e1010113. doi: 10.1371/journal.pgen.1010113. eCollection 2022 Apr.	PLoS Genet	2022	10.1371/journal.pgen.1010113	The study aims to determine the shared genetic architecture between COVID-19 severity with existing medical conditions using electronic health record (EHR) data. We conducted a Phenome-Wide Association Study (PheWAS) of genetic variants associated with critical illness (n = 35) or hospitalization (n = 42) due to severe COVID-19 using genome-wide association summary data from the Host Genetics Ini…	SNVs	Genetic variants	Diagnosis codes	Diagnosis codes	Million Veteran Program	National biobank	658582	Genetic-phenotypic association discovery/replication	Infectious	ICD, Phecodes	Phecodes	Yes, meta-analysis/multi-cohort	Yes	European, African, Hispanic, Asian	Multi-ancestral (predominantly European)	Multi-ancestral
35967117	Phenome-Wide Association Study of UMOD Gene Variants and Differential Associations With Clinical Outcomes Across Populations in the Million Veteran Program a Multiethnic Biobank	Akwo EA, Chen HC, Liu G, Triozzi JL, Tao R, Yu Z, Chung CP, Giri A, Ikizler TA, Stein CM, Siew ED, Feng Q, Robinson-Cohen C, Hung AM; VA Million Veteran Program.	Kidney Int Rep. 2022 May 18;7(8):1802-1818. doi: 10.1016/j.ekir.2022.05.011. eCollection 2022 Aug.	Kidney Int Rep	2022	10.1016/j.ekir.2022.05.011	Introduction Common variants in the UMOD gene are considered an evolutionary adaptation against urinary tract infections (UTIs) and have been implicated in kidney stone formation, chronic kidney disease (CKD), and hypertension. However, differences in UMOD variant-phenotype associations across population groups are unclear. Methods We tested associations between UMOD/PDILT variants and up to 1528…	Genetic variants	Genetic variants	Diagnosis codes	Diagnosis codes	Million Veteran Program	National biobank	648593	Kidney and HTN	Multi-disease	Phecodes	Phecodes	Yes	Yes	European, African, Hispanic, Asian	Multi-ancestral (predominantly European)	Multi-ancestral
35459240	Genetic analysis of over half a million people characterises C-reactive protein loci	Said S, Pazoki R, Karhunen V, Võsa U, Ligthart S, Bodinier B, Koskeridis F, Welsh P, Alizadeh BZ, Chasman DI, Sattar N, Chadeau-Hyam M, Evangelou E, Jarvelin MR, Elliott P, Tzoulaki I, Dehghan A.	Nat Commun. 2022 Apr 22;13(1):2198. doi: 10.1038/s41467-022-29650-5.	Nat Commun	2022	10.1038/s41467-022-29650-5	Chronic low-grade inflammation is linked to a multitude of chronic diseases. We report the largest genome-wide association study (GWAS) on C-reactive protein (CRP), a marker of systemic inflammation, in UK Biobank participants (N = 427,367, European descent) and the Cohorts for Heart and Aging Research in Genomic Epidemiology (CHARGE) Consortium (total N = 575,531 European descent). We identify 2…	GRS	Genetic variants	Diagnosis codes	Diagnosis codes	UK Biobank, CHARGE	Multi-cohort	575531	Genetic-phenotypic association discovery/replication	Endocrine & Metabolic	ICD, Phecodes	Phecodes	No	No	Multi-ancestral, UKBB	Multi-ancestral (predominantly European)	Multi-ancestral
35578620	Biomarkers and Disease Trajectories Influencing Women's Health: Results from the UK Biobank Cohort	Yang H, Pawitan Y, Fang F, Czene K, Ye W.	Phenomics. 2022;2(3):184-193. doi: 10.1007/s43657-022-00054-1. Epub 2022 May 12.	Phenomics	2022	10.1007/s43657-022-00054-1	Women's health is important for society. Despite the known biological and sex-related factors influencing the risk of diseases among women, the network of the full spectrum of diseases in women is underexplored. This study aimed to systematically examine the women-specific temporal pattern (trajectory) of the disease network, including the role of baseline physical examination indexes, and blood …	Sex	Social & Environmental	Diagnosis codes, laboratory values, physical measurements	Multiple	UK Biobank	National biobank	502650	Sex-specific phenotype associations	Multi-disease	ICD	ICD	No	No	Unreported UKBB	Unreported or Ill-defined	Unreported or Ill-defined	Checked
35819183	Comorbidities in lichen planus by phenome-wide association study in two biobank population cohorts	Fromme M, Schneider CV, Schlapbach C, Cazzaniga S, Trautwein C, Rader DJ, Borradori L, Strnad P.	Br J Dermatol. 2022 Jul 12. doi: 10.1111/bjd.21762. Online ahead of print.	Br J Dermatol	2022	10.1111/bjd.21762	Background: Lichen planus (LP) is a relative frequent mucocutaneous inflammatory disease affecting the skin, skin appendages, and mucosae, including oral mucosae, and less frequently anogenital area, conjunctivae, esophagus, or larynx. Objective: To estimate the association of LP, with emphasis on dermatological and gastrointestinal conditions, in two large independent population cohorts. Methods…	Disease phenotype	Disease Relevant	Diagnosis codes	Diagnosis codes	UK Biobank, Penn Medicine	Multi-cohort	502511	Comorbidities	Endocrine & Metabolic	ICD, Phecodes	Phecodes	Yes, replication analysis	Yes	Multi-ancestral, White British, AA	Multi-ancestral (predominantly European)	Multi-ancestral
35774110	Health consequences of early-onset compared with late-onset type 2 diabetes mellitus	Hou C, Yang H, Qu Y, Chen W, Zeng Y, Hu Y, Narayan KMV, Song H, Li D.	Precis Clin Med. 2022 Jun 6;5(2):pbac015. doi: 10.1093/pcmedi/pbac015. eCollection 2022 Jun.	Precis Clin Med	2022	10.1093/pcmedi/pbac015	Background: Although cumulating evidence has suggested that early-onset type 2 diabetes mellitus (T2DM) conferred on patients a broader tendency for complications beyond vascular ones, a comprehensive analysis of patterns of complications across all relevant systems is currently lacking. Method: We prospectively studied 1 777 early-onset (age at diagnosis ? 45 years) and 35 889 late-onset (>45 ye…	Disease phenotype	Disease Relevant	Diagnosis codes	Diagnosis codes	UK Biobank	National biobank	502488	Comorbidities	Endocrine & Metabolic	ICD, Phecode, Read, CT	Multiple	No, sensitivity analysis	No	White oversampling	Multi-ancestral (predominantly European)	Multi-ancestral
36028550	Phenome of coeliac disease vs. inflammatory bowel disease	Kleinjans M, Schneider CV, Bruns T, Strnad P.	Sci Rep. 2022 Aug 26;12(1):14572. doi: 10.1038/s41598-022-18593-y.	Sci Rep	2022	10.1038/s41598-022-18593-y	Coeliac disease (CeD) is characterized by gliadin-induced intestinal inflammation appearing in genetically susceptible individuals, such as HLA-DQ2.5 carriers. CeD, as well as other chronic intestinal disorders, such as Crohn’s disease (CD) and ulcerative colitis, has been associated with increased morbidity and mortality, but the causes are unknown. We systematically analysed CeD-associated diag…	Disease	Disease Relevant	Diagnosis codes	Diagnosis codes	UK Biobank	National biobank	501620	Coeliac disease	Endocrine & Metabolic	Phecodes	Phecodes	No	No	Unreported or Ill-defined	Unreported or Ill-defined	Unreported or Ill-defined	Checked, no mention of exclusion of ancestries
36575460	Implicating genes, pleiotropy, and sexual dimorphism at blood lipid loci through multi-ancestry meta-analysis	Kanoni S, Graham SE, Wang Y, Surakka I, Ramdas S, Zhu X, Clarke SL, Bhatti KF, Vedantam S, Winkler TW, Locke AE, Marouli E, Zajac GJM, Wu KH, Ntalla I, Hui Q, Klarin D, Hilliard AT, Wang Z, Xue C, Thorleifsson G, Helgadottir A, Gudbjartsson DF, Holm H, Olafsson I, Hwang MY, Han S, Akiyama M, Sakaue S, Terao C, Kanai M, Zhou W, Brumpton BM, Rasheed H, Havulinna AS, Veturi Y, Pacheco JA, Rosenthal …	Genome Biol. 2022 Dec 27;23(1):268. doi: 10.1186/s13059-022-02837-1.	Genome Biol	2022	10.1186/s13059-022-02837-1	Genetic variants within nearly 1000 loci are known to contribute to modulation of blood lipid levels. However, the biological pathways underlying these associations are frequently unknown, limiting understanding of these findings and hindering downstream translational efforts such as drug target discovery. Results To expand our understanding of the underlying biological pathways and mechanisms co…	PRS	Genetic variants	Diagnosis codes	Diagnosis codes	UKB, MVP	National biobank	478556	Blood lipid loci associations	Multi-disease	ICD, Phecodes	Phecodes	No, leveraged multipl cohorts in one PheWAS	No	European	European	European
36152628	ExPRSweb: An online repository with polygenic risk scores for common health-related exposures	Ma Y, Patil S, Zhou X, Mukherjee B, Fritsche LG.	Am J Hum Genet. 2022 Oct 6;109(10):1742-1760. doi: 10.1016/j.ajhg.2022.09.001. Epub 2022 Sep 23.	Am J Hum Genet	2022	10.1016/j.ajhg.2022.09.001	Complex traits are influenced by genetic risk factors, lifestyle, and environmental variables, so-called exposures. Some exposures, e.g., smoking or lipid levels, have common genetic modifiers identified in genome-wide association studies. Because measurements are often unfeasible, exposure polygenic risk scores (ExPRSs) offer an alternative to study the influence of exposures on various phenotyp…	PRS	Genetic variants	Diagnosis codes	Diagnosis codes	Multiple	Multi-cohort	455377	PRS repository	Multi-disease	ICD, Phecodes	Phecodes	Yes	Yes	European, White British	European	European
35595084	Multiancestral polygenic risk score for pediatric asthma	Namjou B, Lape M, Malolepsza E, DeVore SB, Weirauch MT, Dikilitas O, Jarvik GP, Kiryluk K, Kullo IJ, Liu C, Luo Y, Satterfield BA, Smoller JW, Walunas TL, Connolly J, Sleiman P, Mersha TB, Mentch FD, Hakonarson H, Prows CA, Biagini JM, Khurana Hershey GK, Martin LJ, Kottyan L; eMERGE Network.	J Allergy Clin Immunol. 2022 May 18:S0091-6749(22)00660-1. doi: 10.1016/j.jaci.2022.03.035. Online ahead of print.	J Allergy Clin Immunol	2022	10.1016/j.jaci.2022.03.035	Background: Asthma is the most common chronic condition in children and the third leading cause of hospitalization in pediatrics. The genome-wide association study catalog reports 140 studies with genome-wide significance. A polygenic risk score (PRS) with predictive value across ancestries has not been evaluated for this important trait. Objectives: This study aimed to train and validate a PRS r…	PRS	Genetic variants	Diagnosis codes	Diagnosis codes	eMERGE, UK Biobank	Multi-cohort	428733	PRS-phenotype associations	Pulmonary	ICD, Phecodes	Phecodes	No	No	Multi-ancestral, European, Eastern Asian, Southern Asian, African	Multi-ancestral (predominantly European)	Multi-ancestral
36501061	Associations of Genetically Predicted Vitamin B(12) Status across the Phenome	Dib MJ, Ahmadi KR, Zagkos L, Gill D, Morris B, Elliott P, Dehghan A, Tzoulaki I.	Nutrients. 2022 Nov 26;14(23):5031. doi: 10.3390/nu14235031.	Nutrients	2022	10.3390/nu14235031	Variation in vitamin B12 levels has been associated with a range of diseases across the life-course, the causal nature of which remains elusive. We aimed to interrogate genetically predicted vitamin B12 status in relation to a plethora of clinical outcomes available in the UK Biobank. Genome-wide association study (GWAS) summary data obtained from a Danish and Icelandic cohort of 45,576 individua…	PRS	Genetic variants	Diagnosis codes	Diagnosis codes	UK Biobank	National biobank	426295	B12 associations	Multi-disease	ICD, Phecodes	Phecodes	No, replication analyses GWAS summary statistics	No	European	European	European
36376304	Pleiotropic genetic architecture and novel loci for C-reactive protein levels	Koskeridis F, Evangelou E, Said S, Boyle JJ, Elliott P, Dehghan A, Tzoulaki I.	Nat Commun. 2022 Nov 14;13(1):6939. doi: 10.1038/s41467-022-34688-6.	Nat Commun	2022	10.1038/s41467-022-34688-6	C-reactive protein is involved in a plethora of pathophysiological conditions. Many genetic loci associated with C-reactive protein are annotated to lipid and glucose metabolism genes supporting common biological pathways between inflammation and metabolic traits. To identify novel pleiotropic loci, we perform multi-trait analysis of genome-wide association studies on C-reactive protein levels al…	Genetic variants	Genetic variants	Diagnosis codes	Diagnosis codes	UK Biobank	National biobank	424439	Genetic architecture of CRP	Endocrine & Metabolic	ICD, Phecodes	Phecodes	No, replication analysis is often not performed when PheWAS is performed in tandem with GWAS	No	European	European	European
34625956	Identifying Potential Therapeutic Applications and Diagnostic Harms of Increased Bilirubin Concentrations: A Clinical and Genetic Approach	Zanussi JT, Zhao J, Dorn CA, Liu G, Feng Q, Wei W, Mosley JD, Stein CM, Kawai VK.	Clin Pharmacol Ther. 2022 Feb;111(2):435-443. doi: 10.1002/cpt.2441. Epub 2021 Oct 24.	Clin Pharmacol Ther	2022	10.1002/cpt.2441	Bilirubin has antioxidant and anti-inflammatory properties in vitro and in animal studies and protects against inflammatory, cardiovascular, and other diseases in observational studies; therefore, bilirubin has potential as a therapeutic agent. However, observational studies could be confounded by many factors. We used a genetic (n = 61,281) and clinical (n = 234,670) approach to define the assoc…	Genetic variants	Genetic variants	Diagnosis codes, procedures codes	Diagnosis codes	Local biobanks, UK Biobank	Multi-cohort	420948	Genetic-phenotypic association discovery/replication	Multi-disease	ICD, Phecodes, CPT	Multiple	Yes, replication analysis	Yes	European	European	European
35922433	Genome-wide associations of aortic distensibility suggest causality for aortic aneurysms and brain white matter hyperintensities	Francis CM, Futschik ME, Huang J, Bai W, Sargurupremraj M, Teumer A, Breteler MMB, Petretto E, Ho ASR, Amouyel P, Engelter ST, Bülow R, Völker U, Völzke H, Dörr M, Imtiaz MA, Aziz NA, Lohner V, Ware JS, Debette S, Elliott P, Dehghan A, Matthews PM.	Nat Commun. 2022 Aug 3;13(1):4505. doi: 10.1038/s41467-022-32219-x.	Nat Commun	2022	10.1038/s41467-022-32219-x	Aortic dimensions and distensibility are key risk factors for aortic aneurysms and dissections, as well as for other cardiovascular and cerebrovascular diseases. We present genome-wide associations of ascending and descending aortic distensibility and area derived from cardiac magnetic resonance imaging (MRI) data of up to 32,590 Caucasian individuals in UK Biobank. We identify 102 loci (includin…	SNVs	Genetic variants	Diagnosis codes	Diagnosis codes	UK Biobank	National biobank	406827	Genetic-phenotypic association discovery/replication	Cardiovascular	ICD, Phecodes	Phecodes	No	No	Excluded non-whites within UKBB	European	European
35235652	PLIN1 Haploinsufficiency Causes a Favorable Metabolic Profile	Patel KA, Burman S, Laver TW, Hattersley AT, Frayling TM, Weedon MN.	J Clin Endocrinol Metab. 2022 May 17;107(6):e2318-e2323. doi: 10.1210/clinem/dgac104.	J Clin Endocrinol Metab	2022	10.1210/clinem/dgac104	Context: PLIN1 encodes perilipin-1, which coats lipid droplets in adipocytes and is involved in droplet formation, triglyceride storage, and lipolysis. Rare PLIN1 frameshift variants that extend the translated protein have been described to cause lipodystrophy. Objective: This work aimed to test whether PLIN1 protein-truncating variants (PTVs) cause lipodystrophy in a large population-based cohor…	Genetic variants	Genetic variants	Diagnosis codes, laboratory values, physical measurements, questionnaires	Multiple	UK Biobank, T2D Knowledge portal	Multi-cohort	405916	Genetic-phenotypic association discovery/replication	Endocrine & Metabolic	ICD, OPCS	Multiple	Yes, replication analysis	Yes	European	European	European
36778668	Systematic single-variant and gene-based association testing of thousands of phenotypes in 394,841 UK Biobank exomes	Karczewski KJ, Solomonson M, Chao KR, Goodrich JK, Tiao G, Lu W, Riley-Gillis BM, Tsai EA, Kim HI, Zheng X, Rahimov F, Esmaeeli S, Grundstad AJ, Reppell M, Waring J, Jacob H, Sexton D, Bronson PG, Chen X, Hu X, Goldstein JI, King D, Vittal C, Poterba T, Palmer DS, Churchhouse C, Howrigan DP, Zhou W, Watts NA, Nguyen K, Nguyen H, Mason C, Farnham C, Tolonen C, Gauthier LD, Gupta N, MacArthur DG, R…	Cell Genom. 2022 Aug 15;2(9):100168. doi: 10.1016/j.xgen.2022.100168. eCollection 2022 Sep 14.	Cell Genom	2022	10.1016/j.xgen.2022.100168	Genome-wide association studies have successfully discovered thousands of common variants associated with human diseases and traits, but the landscape of rare variations in human disease has not been explored at scale. Exome-sequencing studies of population biobanks provide an opportunity to systematically evaluate the impact of rare coding variations across a wide range of phenotypes to discover…	Genetic variants	Genetic variants	Continous, binary, diagnosis codes	Multiple	UK Biobank	National biobank	394841	Multiple exomes and rare disease	Multi-disease	ICD	ICD	No	No	European	European	European
36396079	Circulating lipoprotein(a) levels and health outcomes: Phenome-wide Mendelian randomization and disease-trajectory analyses	Larsson SC, Wang L, Li X, Jiang F, Chen X, Mantzoros CS.	Metabolism. 2022 Dec;137:155347. doi: 10.1016/j.metabol.2022.155347. Epub 2022 Nov 15.	Metabolism	2022	10.1016/j.metabol.2022.155347	Background Lipoprotein(a) [Lp(a)] is a risk factor for atherosclerotic and valvular diseases, but its possible role in other diseases has not yet been established. We conducted phenome-wide Mendelian randomization and disease-trajectory analyses to assess any associations of circulating Lp(a) levels with a broad range of diseases. Methods A weighted polygenic risk score was constructed using inde…	PRS, laboratory value concentrations	Multiple	Diagnosis codes	Diagnosis codes	UK Biobank	National biobank	385917	LPA associations with other diseases	Multi-disease	ICD, Phecodes	Phecodes	No, compared with GWAS statistics from FinnGen	No	Unrelated whites in UKBB	European	European
35589863	Genome-wide association of polygenic risk extremes for Alzheimer's disease in the UK Biobank	Gouveia C, Gibbons E, Dehghani N, Eapen J, Guerreiro R, Bras J.	Sci Rep. 2022 May 19;12(1):8404. doi: 10.1038/s41598-022-12391-2.	Sci Rep	2022	10.1038/s41598-022-12391-2	In just over a decade, advances in genome-wide association studies (GWAS) have offered an approach to stratify individuals based on genetic risk for disease. Using recent Alzheimer's disease (AD) GWAS results as the base data, we determined each individual's polygenic risk score (PRS) in the UK Biobank dataset. Using individuals within the extreme risk distribution, we performed a GWAS that is ag…	PRS	Genetic variants	Diagnosis codes, medications, physical measurements, laboratory values, questionnaires	Multiple	UK Biobank	National biobank	377834	Genetic-phenotypic association discovery/replication	Neurologic	ICD	ICD	No	No	UKBB Caucasians	European	European
36424608	Health effects of milk consumption: phenome-wide Mendelian randomization study	Yuan S, Sun J, Lu Y, Xu F, Li D, Jiang F, Wan Z, Li X, Qin LQ, Larsson SC.	BMC Med. 2022 Nov 23;20(1):455. doi: 10.1186/s12916-022-02658-w.	BMC Med	2022	10.1186/s12916-022-02658-w	Background We performed phenome-wide Mendelian randomization analysis (MR-PheWAS), two-sample MR analysis, and systemic review to comprehensively explore the health effects of milk consumption in the European population. Methods Rs4988235 located upstream of the LCT gene was used as the instrumental variable for milk consumption. MR-PheWAS analysis was conducted to map the association of genetica…	Genetic variant for milk consumption	Genetic variants	Diagnosis codes	Diagnosis codes	UK Biobank	National biobank	339197	Milk consumption allele associations	Multi-disease	ICD, Phecodes	Phecodes	No, evaluated FinnGen data	No	UKBB excluded non-white ancestry	European	European
36350801	HCLC-FC: A novel statistical method for phenome-wide association studies	Liang X, Cao X, Sha Q, Zhang S.	PLoS One. 2022 Nov 9;17(11):e0276646. doi: 10.1371/journal.pone.0276646. eCollection 2022.	PLoS One	2022	10.1371/journal.pone.0276646	The emergence of genetic data coupled to longitudinal electronic medical records (EMRs) offers the possibility of phenome-wide association studies (PheWAS). In PheWAS, the whole phenome can be divided into numerous phenotypic categories according to the genetic architecture across phenotypes. Currently, statistical analyses for PheWAS are mainly univariate analyses, which test the association bet…	Genetic variants	Genetic variants	Diagnosis codes	Diagnosis codes	UK Biobank	National biobank	337285	New PheWAS design	Multi-disease	ICD	ICD	No, compared with GWAS catalog	No	White British ancestry	European	European
35953482	The causes and consequences of Alzheimer's disease: phenome-wide evidence from Mendelian randomization	Korologou-Linden R, Bhatta L, Brumpton BM, Howe LD, Millard LAC, Kolaric K, Ben-Shlomo Y, Williams DM, Smith GD, Anderson EL, Stergiakouli E, Davies NM.	Nat Commun. 2022 Aug 11;13(1):4726. doi: 10.1038/s41467-022-32183-6.	Nat Commun	2022	10.1038/s41467-022-32183-6	Alzheimer’s disease (AD) has no proven causal and modifiable risk factors, or effective interventions. We report a phenome-wide association study (PheWAS) of genetic liability for AD in 334,968 participants of the UK Biobank study, stratified by age. We also examined the effects of AD genetic liability on previously implicated risk factors. We replicated these analyses in the HUNT study. PheWAS h…	PRS	Genetic variants	Diagnosis codes, self-survey	Multiple	UK Biobank	National biobank	334968	Causes and consequences of Alzheimer's	Neurologic	Phecodes	Phecodes	Yes	Yes	Excluded those with non-Caucasian ancestry	European	European
34912076	Phenome-wide association study (PheWAS) of colorectal cancer risk SNP effects on health outcomes in UK Biobank	Zhang X, Li X, He Y, Law PJ, Farrington SM, Campbell H, Tomlinson IPM, Houlston RS, Dunlop MG, Timofeeva M, Theodoratou E.	Br J Cancer. 2022 Mar;126(5):822-830. doi: 10.1038/s41416-021-01655-9. Epub 2021 Dec 15.	Br J Cancer	2022	10.1038/s41416-021-01655-9	Background: Associations between colorectal cancer (CRC) and other health outcomes have been reported, but these may be subject to biases, or due to limitations of observational studies. Methods: We set out to determine whether genetic predisposition to CRC is also associated with the risk of other phenotypes. Under the phenome-wide association study (PheWAS) and tree-structured phenotypic model …	PRS	Genetic variants	Diagnosis codes	Diagnosis codes	UK Biobank, Danish Disease Trajectory Browser	Multi-cohort	334385	PRS-phenotype associations	Neoplastic	ICD, Phecodes	Phecodes	Yes, replication analysis	Yes	White British ancestry	European	European
35183688	A hypothesis-driven study to comprehensively investigate the association between genetic polymorphisms in EPHX2 gene and cardiovascular diseases: Findings from the UK Biobank	Zhu X, Li Y, Yu T, Li S, Chen M.	Gene. 2022 May 15;822:146340. doi: 10.1016/j.gene.2022.146340. Epub 2022 Feb 18.	Gene	2022	10.1016/j.gene.2022.146340	Background: Epoxyeicosatrienoic acids (EETs) are protective factors against cardiovascular diseases (CVDs) because of their vasodilatory, cholesterol-lowering, and anti-inflammatory effects. Soluble epoxide hydrolase (sEH), encoded by the EPHX2 gene, degrades EETs into less biologically active metabolites. EPHX2 is highly polymorphic, and genetic polymorphisms in EPHX2 have been linked to various…	Genetic variants	Genetic variants	Diagnosis codes, laboratory values, physical measurements	Multiple	UK Biobank	National biobank	307516	Genetic-phenotypic association discovery/replication	Cardiovascular	ICD, Phecodes	Phecodes	No	No	European	European	European
35179038	Phenome-Wide Association Study of Severe COVID-19 Genetic Risk Variants	Regan JA, Abdulrahim JW, Bihlmeyer NA, Haynes C, Kwee LC, Patel MR, Shah SH.	J Am Heart Assoc. 2022 Mar;11(5):e024004. doi: 10.1161/JAHA.121.024004. Epub 2022 Feb 18.	J Am Heart Assoc	2022	10.1161/JAHA.121.024004	N/A	SNVs	Genetic variants	Diagnosis codes	Diagnosis codes	UK Biobank, CATHGEN	Multi-cohort	247488	Genetic-phenotypic association discovery/replication	Infectious	ICD	ICD	Yes, replication analysis	Yes	European	European	European
35889900	Molecular Alterations Caused by Alcohol Consumption in the UK Biobank: A Mendelian Randomisation Study	O'Farrell F, Jiang X, Aljifri S, Pazoki R.	Nutrients. 2022 Jul 19;14(14):2943. doi: 10.3390/nu14142943.	Nutrients	2022	10.3390/nu14142943	Alcohol consumption is associated with the development of cardiovascular diseases, cancer, and liver disease. The biological mechanisms are still largely unclear. Here, we aimed to use an agnostic approach to identify phenotypes mediating the effect of alcohol on various diseases. Methods: We performed an agnostic association analysis between alcohol consumption (red and white wine, beer/cider, f…	SNVs	Genetic variants	Diagnosis codes	Diagnosis codes	UK Biobank	National biobank	223728	Genetic-phenotypic association discovery/replication	Psychiatric	ICD	ICD	No	No	UKBB but unreported/ill-defined	Unreported or Ill-defined	Unreported or Ill-defined	Checked
35446370	Association of Pathogenic Variants in Hereditary Cancer Genes With Multiple Diseases	Zeng C, Bastarache LA, Tao R, Venner E, Hebbring S, Andujar JD, Bland ST, Crosslin DR, Pratap S, Cooley A, Pacheco JA, Christensen KD, Perez E, Zawatsky CLB, Witkowski L, Zouk H, Weng C, Leppig KA, Sleiman PMA, Hakonarson H, Williams MS, Luo Y, Jarvik GP, Green RC, Chung WK, Gharavi AG, Lennon NJ, Rehm HL, Gibbs RA, Peterson JF, Roden DM, Wiesner GL, Denny JC.	JAMA Oncol. 2022 Jun 1;8(6):835-844. doi: 10.1001/jamaoncol.2022.0373.	JAMA Oncol	2022	10.1001/jamaoncol.2022.0373	Importance: Knowledge about the spectrum of diseases associated with hereditary cancer syndromes may improve disease diagnosis and management for patients and help to identify high-risk individuals. Objective: To identify phenotypes associated with hereditary cancer genes through a phenome-wide association study. Design, setting, and participants: This phenome-wide association study used health d…	Genetic variants	Genetic variants	Diagnosis codes	Diagnosis codes	eMERGE, HCR, UK Biobank	Multi-cohort	214020	Genetic-phenotypic association discovery/replication	Neoplastic	ICD, Phecodes	Phecodes	Yes, replication analysis	Yes	eMERGE, UKBB	Multi-ancestral (predominantly European)	Multi-ancestral
36283580	A Case-Crossover Phenome-wide association study (PheWAS) for understanding Post-COVID-19 diagnosis patterns	Haupert SR, Shi X, Chen C, Fritsche LG, Mukherjee B.	J Biomed Inform. 2022 Dec;136:104237. doi: 10.1016/j.jbi.2022.104237. Epub 2022 Oct 23.	J Biomed Inform	2022	10.1016/j.jbi.2022.104237	Background Post COVID-19 condition (PCC) is known to affect a large proportion of COVID-19 survivors. Robust study design and methods are needed to understand post-COVID-19 diagnosis patterns in all survivors, not just those clinically diagnosed with PCC. Methods We applied a case-crossover Phenome-Wide Association Study (PheWAS) in a retrospective cohort of COVID-19 survivors, comparing the occu…	Disease	Disease Relevant	Diagnosis codes	Diagnosis codes	Michigan Medicine	Local biobanks	204597	PheWAS for COVID	Infectious	ICD, Phecodes	Phecodes	No	No	African American, Asian, Caucasian, Other	Multi-ancestral (predominantly European)	Multi-ancestral
35915156	Large-scale genome-wide association study of coronary artery disease in genetically diverse populations	Tcheandjieu C, Zhu X, Hilliard AT, Clarke SL, Napolioni V, Ma S, Lee KM, Fang H, Chen F, Lu Y, Tsao NL, Raghavan S, Koyama S, Gorman BR, Vujkovic M, Klarin D, Levin MG, Sinnott-Armstrong N, Wojcik GL, Plomondon ME, Maddox TM, Waldo SW, Bick AG, Pyarajan S, Huang J, Song R, Ho YL, Buyske S, Kooperberg C, Haessler J, Loos RJF, Do R, Verbanck M, Chaudhary K, North KE, Avery CL, Graff M, Haiman CA, L…	Nat Med. 2022 Aug 1. doi: 10.1038/s41591-022-01891-3. Online ahead of print.	Nat Med	2022	10.1038/s41591-022-01891-3	We report a genome-wide association study (GWAS) of coronary artery disease (CAD) incorporating nearly a quarter of a million cases, in which existing studies are integrated with data from cohorts of white, Black and Hispanic individuals from the Million Veteran Program. We document near equivalent heritability of CAD across multiple ancestral groups, identify 95 novel loci, including nine on the…	Genetic variants & PRS	Multiple	Diagnosis codes, laboratory values, physical measurements, questionnaires	Multiple	Million Veteran Program	National biobank	197287	Genetic-phenotypic association discovery/replication, CAD	Cardiovascular	ICD, Phecodes	Phecodes	Yes, replication analysis	Yes	African, Asian, European, Hispanic	Multi-ancestral (predominantly European)	Multi-ancestral
35308936	Mapping the Read2/CTV3 controlled clinical terminologies to Phecodes in UK Biobank primary care electronic health records: implementation and evaluation	Denaxas S, Liu G, Feng Q, Fatemifar G, Bastarache L, Kerchberger EV, Hingorani AD, Lumbers T, Peterson JF, Wei WQ, Hemingway H.	AMIA Annu Symp Proc. 2022 Feb 21;2021:362-371. eCollection 2021.	AMIA Annu Symp Proc	2022		Objective: To establish and validate mappings between primary care clinical terminologies (Read Version 2, Clinical Terms Version 3) and Phecodes. Methods: We processed 123,662,421 primary care events from 230,096 UK Biobank (UKB) participants. We assessed the validity of the primary care-derived Phecodes by conducting PheWAS analyses for seven pre-selected SNPs in the UKB and compared with estim…	SNVs	Genetic variants	Diagnosis codes	Diagnosis codes	UK Biobank, local biobanks	Multi-cohort	186648	Genetic-phenotypic association discovery/replication	Multi-disease	Read, CT, Phecodes, ICD	Multiple	Yes, replication analysis	Yes	European	European	European
35968571	Genome-Wide 3'-UTR Single Nucleotide Polymorphism Association Study Identifies Significant Prostate Cancer Risk-Associated Functional Loci at 8p21.2 in Chinese Population	Zhang N, Huang D, Jiang G, Chen S, Ruan X, Chen H, Huang J, Liu A, Zhang W, Lin X, Wu Y, Zhang Q, Li J, Tsu JH, Wei GH, Na R.	Adv Sci (Weinh). 2022 Aug;9(23):e2201420. doi: 10.1002/advs.202201420. Epub 2022 Jun 17.	Adv Sci (Weinh)	2022	10.1002/advs.202201420	MicroRNAs (miRNAs) are involved in the regulation of gene expression via incomplete base pairing to sequence motifs at the three prime untranslated regions (3?-UTRs) of mRNAs and play critical roles in the etiology of cancers. Single nucleotide polymorphisms (SNPs) in the 3?-UTR miRNA-binding regions may influence the miRNA affinity. However, this biological mechanism in prostate cancer (PCa) rem…	Genetic variants	Genetic variants	Diagnosis codes, ATC, KELA drug reimbursement codes	Multiple	FinnGen	National biobank	176899	Prostate Cancer Risk	Genitourinary	ICD, ATC, KELA	Multiple	No	No	FinnGen, ill-defined ancestry	Unreported or Ill-defined	Unreported or Ill-defined	Checked
36580444	Associations of genetically predicted fatty acid levels across the phenome: A mendelian randomisation study	Zagkos L, Dib MJ, Pinto R, Gill D, Koskeridis F, Drenos F, Markozannes G, Elliott P, Zuber V, Tsilidis K, Dehghan A, Tzoulaki I.	PLoS Med. 2022 Dec 29;19(12):e1004141. doi: 10.1371/journal.pmed.1004141. eCollection 2022 Dec.	PLoS Med	2022	10.1371/journal.pmed.1004141	Background: Fatty acids are important dietary factors that have been extensively studied for their implication in health and disease. Evidence from epidemiological studies and randomised controlled trials on their role in cardiovascular, inflammatory, and other diseases remains inconsistent. The objective of this study was to assess whether genetically predicted fatty acid concentrations affect t…	PRS	Genetic variants	Diagnosis codes, quantitative traits, binary variables	Multiple	UKB	National biobank	117143	Fatty acid levels	Multi-disease	ICD	ICD	No, mendelian replication analysis	No	European	European	European
36057072	Identifying potential causal effects of age at menopause: a Mendelian randomization phenome-wide association study	Magnus MC, Borges MC, Fraser A, Lawlor DA.	Eur J Epidemiol. 2022 Sep;37(9):971-982. doi: 10.1007/s10654-022-00903-3. Epub 2022 Sep 3.	Eur J Epidemiol	2022	10.1007/s10654-022-00903-3	Age at natural menopause (ANM) is associated with a range of health-related traits, including bone health, female reproductive cancers, and cardiometabolic health. Our objective was to conduct a Mendelian randomization phenome-wide association study (MR-pheWAS) of ANM. We conducted a hypothesis-free analysis of the genetic risk score (GRS) for ANM with 18,961 health-related traits among 181,279 w…	PRS	Genetic variants	UK Biobank Coding System	Multiple	UK Biobank	National biobank	102635	GRS for age of natural menopause	Multi-disease	UK Biobank labeling	Multiple	No, GWAS catalog comparison	No	European	European	European
35749358	Microbiome-associated human genetic variants impact phenome-wide disease risk	Markowitz RHG, LaBella AL, Shi M, Rokas A, Capra JA, Ferguson JF, Mosley JD, Bordenstein SR.	Proc Natl Acad Sci U S A. 2022 Jun 28;119(26):e2200551119. doi: 10.1073/pnas.2200551119. Epub 2022 Jun 24.	Proc Natl Acad Sci U S A	2022	10.1073/pnas.2200551119	Human genetic variation associates with the composition of the gut microbiome, yet its influence on clinical traits remains largely unknown. We analyzed the consequences of nearly a thousand gut microbiome-associated variants (MAVs) on phenotypes reported in electronic health records from tens of thousands of individuals. We discovered and replicated associations of MAVs with neurological, metabo…	Genetic variants	Genetic variants	Diagnosis codes	Diagnosis codes	Local biobanks, UK Biobank	Multi-cohort	91270	Genetic-phenotypic association discovery/replication	Multi-disease	ICD, Phecodes	Phecodes	Yes, replication analysis	Yes	African, Asian, European	Multi-ancestral (predominantly European)	Multi-ancestral
36031768	Deficiency of transmembrane AMPA receptor regulatory protein ?-8 leads to attention-deficit hyperactivity disorder-like behavior in mice	Bai WJ, Luo XG, Jin BH, Zhu KS, Guo WY, Zhu XQ, Qin X, Yang ZX, Zhao JJ, Chen SR, Wang R, Hao J, Wang F, Shi YS, Kong DZ, Zhang W.	Zool Res. 2022 Sep 18;43(5):851-870. doi: 10.24272/j.issn.2095-8137.2022.122.	Zool Res	2022	10.24272/j.issn.2095-8137.2022.122	Attention-deficit hyperactivity disorder (ADHD) is a neurodevelopmental disorder prevalent in school-age children. At present, however, its etiologies and risk factors are unknown. Transmembrane ?-amino-3-hydroxy-5-methyl-4-isoxazolepropionic acid (AMPA) receptor regulatory protein ?-8 (TARP ?-8, also known as calcium voltage-gated channel auxiliary subunit gamma 8 (CACNG8)) is an auxiliary AMPA …	Genetic variants	Genetic variants	Diagnosis codes, cohort assessments	Multiple	Multiple	Multi-cohort	90302	SNPs and Psychiatric disorders	Psychiatric	ICD, DSM-V, clinical assessments	Multiple	Yes	Yes	African, Asian, European	Multi-ancestral (predominantly European)	Multi-ancestral
34380996	Genetic association of primary nonresponse to anti-TNF? therapy in patients with inflammatory bowel disease	De T, Zhang H, Alarcon C, Lec B, Avitia J, Smithberger E, Chen C, Horvath M, Kwan S, Young M, Adhikari S, Kwon J, Pacheco J, Jarvik G, Wei WQ, Mentch F, Hakonarson H, Sleiman P, Gordon A, Harley J, Linneman J, Hebbring S, Parisiadou L, Perera MA.	Pharmacogenet Genomics. 2022 Jan 1;32(1):1-9. doi: 10.1097/FPC.0000000000000445.	Pharmacogenet Genomics	2022	10.1097/FPC.0000000000000445	Objectives: Primary nonresponse (PNR) to antitumor necrosis factor-? (TNF?) biologics is a serious concern in patients with inflammatory bowel disease (IBD). We aimed to identify the genetic variants associated with PNR. Patients and methods: Patients were recruited from outpatient GI clinics and PNR was determined using both clinical and endoscopic findings. A case-control genome-wide associatio…	SNVs	Genetic variants	Diagnosis codes	Diagnosis codes	eMERGE	Multi-cohort	81920	Genetic-phenotypic association discovery/replication	Digestive	ICD, Phecodes	Phecodes	No	No	European	European	European
35841203	A phenome-wide association study of polygenic scores for attention deficit hyperactivity disorder across two genetic ancestries in electronic health record data	Niarchou M, Sealock JM, Straub P, Sanchez-Roige S, Sutcliffe JS, Davis LK.	Am J Med Genet B Neuropsychiatr Genet. 2022 Sep;189(6):185-195. doi: 10.1002/ajmg.b.32911. Epub 2022 Jul 15.	Am J Med Genet B Neuropsychiatr Genet	2022	10.1002/ajmg.b.32911	Testing the association between genetic scores for Attention Deficit Hyperactivity Disorder (ADHD) and health conditions, can help us better understand its complex etiology. Electronic health records linked to genetic data provide an opportunity to test whether genetic scores for ADHD correlate with ADHD and additional health outcomes in a health care context across different age groups. We gener…	PGS	Genetic variants	Diagnosis codes	Diagnosis codes	Local biobanks, BioVU	Local biobanks	78761	PRS-phenotype associations	Neurologic	ICD, Phecodes	Phecodes	Yes, replication analysis	Yes	African, European	Multi-ancestral (predominantly European)	Multi-ancestral
36402754	Genetic investigation of the contribution of body composition to anorexia nervosa in an electronic health record setting	Mack T, Sanchez-Roige S, Davis LK.	Transl Psychiatry. 2022 Nov 19;12(1):486. doi: 10.1038/s41398-022-02251-y.	Transl Psychiatry	2022	10.1038/s41398-022-02251-y	Anorexia nervosa (AN) is a psychiatric disorder defined by anthropometric symptoms, such as low body weight, and cognitive-behavioral symptoms, such as restricted eating, fear of weight gain, and distorted body image. Recent studies have identified a genetic association between AN and metabolic/anthropometric factors, including body mass index (BMI). Although the reported associations may be unde…	PRS	Genetic variants	Diagnosis codes	Diagnosis codes	BioVU	Local biobanks	66914	PRS AN associations	Psychiatric	ICD, Phecodes	Phecodes	No	No	European	European	European
36167494	Genome-wide association analyses of common infections in a large practice-based biobank	Jiang L, Kerchberger VE, Shaffer C, Dickson AL, Ormseth MJ, Daniel LL, Leon BGC, Cox NJ, Chung CP, Wei WQ, Stein CM, Feng Q.	BMC Genomics. 2022 Sep 27;23(1):672. doi: 10.1186/s12864-022-08888-9.	BMC Genomics	2022	10.1186/s12864-022-08888-9	Introduction Infectious diseases are common causes of morbidity and mortality worldwide. Susceptibility to infection is highly heritable; however, little has been done to identify the genetic determinants underlying common infectious diseases. One GWAS was performed using 23andMe information about self-reported infections; we set out to confirm previous loci and identify new ones using medically …	Genetic variants	Genetic variants	Diagnosis codes	Diagnosis codes	BioVU	Local biobanks	65592	PheWAS of 12 infectious diseases	Infectious	ICD, Phecodes	Phecodes	No, replication using GWAS and PheWAS results	No	European	European	European
34405856	Multi-PheWAS intersection approach to identify sex differences across comorbidities in 59 140 pediatric patients with autism spectrum disorder	Gutiérrez-Sacristán A, Sáez C, De Niz C, Jalali N, DeSain TN, Kumar R, Zachariasse JM, Fox KP, Palmer N, Kohane I, Avillach P.	J Am Med Inform Assoc. 2022 Jan 12;29(2):230-238. doi: 10.1093/jamia/ocab144.	J Am Med Inform Assoc	2022	10.1093/jamia/ocab144	Objective: To identify differences related to sex and define autism spectrum disorder (ASD) comorbidities female-enriched through a comprehensive multi-PheWAS intersection approach on big, real-world data. Although sex difference is a consistent and recognized feature of ASD, additional clinical correlates could help to identify potential disease subgroups, based on sex and age. Materials and met…	Disease phenotype	Disease Relevant	Diagnosis codes	Diagnosis codes	Aetna, Boston Children's Hospital	Multi-cohort	59140	Comorbidities	Neurologic	ICD, Phecodes	Phecodes	Yes, replication analysis	Yes	Unreported or Ill-defined	Unreported or Ill-defined	Unreported or Ill-defined	Checked
35226188	Uterine fibroid polygenic risk score (PRS) associates and predicts risk for uterine fibroid	Piekos JA, Hellwege JN, Zhang Y, Torstenson ES, Jarvik GP, Dikilitas O, Kullo IJ, Schaid DJ, Crosslin DR, Pendergrass SA, Lee MTM, Roden D, Denny JC, Edwards TL, Velez Edwards DR.	Hum Genet. 2022 Feb 28. doi: 10.1007/s00439-022-02442-z. Online ahead of print.	Hum Genet	2022	10.1007/s00439-022-02442-z	Uterine fibroids (UF) are common pelvic tumors in women, heritable, and genome-wide association studies (GWAS) have identified ~ 30 loci associated with increased risk in UF. Using summary statistics from a previously published UF GWAS performed in a non-Hispanic European Ancestry (NHW) female subset from the Electronic Medical Records and Genomics (eMERGE) Network, we constructed a polygenic ris…	PRS	Genetic variants	Diagnosis codes	Diagnosis codes	eMERGE	Multi-cohort	51396	PRS-phenotype associations	Genitourinary	ICD, Phecodes	Phecodes	Yes, replication analysis	Yes	White and Black subjects	Multi-ancestral (predominantly European)	Multi-ancestral
36344982	Denisovan and Neanderthal archaic introgression differentially impacted the genetics of complex traits in modern populations	Koller D, Wendt FR, Pathak GA, De Lillo A, De Angelis F, Cabrera-Mendoza B, Tucci S, Polimanti R.	BMC Biol. 2022 Nov 7;20(1):249. doi: 10.1186/s12915-022-01449-2.	BMC Biol	2022	10.1186/s12915-022-01449-2	Background Introgression from extinct Neanderthal and Denisovan human species has been shown to contribute to the genetic pool of modern human populations and their phenotypic spectrum. Evidence of how Neanderthal introgression shaped the genetics of human traits and diseases has been extensively studied in populations of European descent, with signatures of admixture reported for instance in gen…	Genetic variants	Genetic variants	Diagnosis, laboratory values, physical traits	Multiple	UK Biobank	National biobank	49793	Complex traits	Multi-disease	UK Biobank labeling	Multiple	No	No	East Asians, Central Asians, Europeans	Multi-ancestral (predominantly European)	Multi-ancestral
35965108	Polygenic Liability to Depression Is Associated With Multiple Medical Conditions in the Electronic Health Record: Phenome-wide Association Study of 46,782 Individuals	Fang Y, Fritsche LG, Mukherjee B, Sen S, Richmond-Rakerd LS.	Biol Psychiatry. 2022 Dec 15;92(12):923-931. doi: 10.1016/j.biopsych.2022.06.004. Epub 2022 Jun 11.	Biol Psychiatry	2022	10.1016/j.biopsych.2022.06.004	Background Major depressive disorder (MDD) is a leading cause of disease-associated disability, with much of the increased burden due to psychiatric and medical comorbidity. This comorbidity partly reflects common genetic influences across conditions. Integrating molecular-genetic tools with health records enables tests of association with the broad range of physiological and clinical phenotypes.…	PRS	Genetic variants	Diagnosis codes	Diagnosis codes	Michigan Genomics Initiative	Local biobanks	46782	MDD	Psychiatric	Phecodes	Phecodes	No	No	European	European	European
34861792	Low MICA Gene Expression Confers an Increased Risk of Graves' Disease: A Mendelian Randomization Study	Sutoh Y, Komaki S, Yamaji T, Suzuki S, Katagiri R, Sawada N, Ono K, Ohmomo H, Hachiya T, Otsuka-Yamasaki Y, Takashima A, Umekage S, Iwasaki M, Shimizu A.	Thyroid. 2022 Feb;32(2):188-195. doi: 10.1089/thy.2021.0417.	Thyroid	2022	10.1089/thy.2021.0417	Background: Expression of natural killer group 2 member D (NKG2D) ligand (NKG2DL) plays a major role as a "danger signal" on stressed cells to promote removal of the latter by NKG2D-expressing cytotoxic lymphocytes. NKG2DL expression has been found in peripheral immune cells as well, such as in macrophages; however, the effect of this expression is yet to be determined. Methods: We determined ins…	Genetic variants	Genetic variants	Diagnosis codes	Diagnosis codes	TMM CommCohort	Registry database	44739	Genetic-phenotypic association discovery/replication	Endocrine & Metabolic	ICD	ICD	No	No	Japanese ancestry	Asian	Asian
36556195	The Penn Medicine BioBank: Towards a Genomics-Enabled Learning Healthcare System to Accelerate Precision Medicine in a Diverse Population	Verma A, Damrauer SM, Naseer N, Weaver J, Kripke CM, Guare L, Sirugo G, Kember RL, Drivas TG, Dudek SM, Bradford Y, Lucas A, Judy R, Verma SS, Meagher E, Nathanson KL, Feldman M, Ritchie MD, Rader DJ, For The Penn Medicine BioBank.	J Pers Med. 2022 Nov 29;12(12):1974. doi: 10.3390/jpm12121974.	J Pers Med	2022	10.3390/jpm12121974	The Penn Medicine BioBank (PMBB) is an electronic health record (EHR)-linked biobank at the University of Pennsylvania (Penn Medicine). A large variety of health-related information, ranging from diagnosis codes to laboratory measurements, imaging data and lifestyle information, is integrated with genomic and biomarker data in the PMBB to facilitate discoveries and translational science. To date,…	BMI	Biomarkers	Diagnosis codes, lab values	Multiple	PMBB	Local biobanks	44000	BMI	Multi-disease	ICD, Phecodes, LOINC, CPT	Multiple	No	No	African, European, East Asian	Multi-ancestral (predominantly European)	Multi-ancestral
34542152	A genome-first approach to rare variants in hypertrophic cardiomyopathy genes MYBPC3 and MYH7 in a medical biobank	Park J, Packard EA, Levin MG, Judy RL; Regeneron Genetics Center, Damrauer SM, Day SM, Ritchie MD, Rader DJ.	Hum Mol Genet. 2022 Mar 3;31(5):827-837. doi: 10.1093/hmg/ddab249.	Hum Mol Genet	2022	10.1093/hmg/ddab249	Genome-first' approaches to analyzing rare variants can reveal new insights into human biology and disease. Because pathogenic variants are often rare, new discovery requires aggregating rare coding variants into 'gene burdens' for sufficient power. However, a major challenge is deciding which variants to include in gene burden tests. Pathogenic variants in MYBPC3 and MYH7 are well-known causes o…	Gene burden	Genetic variants	Diagnosis codes	Diagnosis codes	Penn Medicine	Local biobanks	43731	Genetic-phenotypic association discovery/replication	Cardiovascular	ICD, Phecodes	Phecodes	No	No	African, European	Multi-ancestral (predominantly European)	Multi-ancestral
36085083	Leveraging genomic diversity for discovery in an electronic health record linked biobank: the UCLA ATLAS Community Health Initiative	Johnson R, Ding Y, Venkateswaran V, Bhattacharya A, Boulier K, Chiu A, Knyazev S, Schwarz T, Freund M, Zhan L, Burch KS, Caggiano C, Hill B, Rakocz N, Balliu B, Denny CT, Sul JH, Zaitlen N, Arboleda VA, Halperin E, Sankararaman S, Butte MJ; UCLA Precision Health Data Discovery Repository Working Group, UCLA Precision Health ATLAS Working Group; Lajonchere C, Geschwind DH, Pasaniuc B.	Genome Med. 2022 Sep 9;14(1):104. doi: 10.1186/s13073-022-01106-x.	Genome Med	2022	10.1186/s13073-022-01106-x	Background Large medical centers in urban areas, like Los Angeles, care for a diverse patient population and offer the potential to study the interplay between genetic ancestry and social determinants of health. Here, we explore the implications of genetic ancestry within the University of California, Los Angeles (UCLA) ATLAS Community Health Initiative—an ancestrally diverse biobank of genomic d…	Genetic variants, social & environmental	Multiple	Diagnosis codes	Diagnosis codes	UCLA ATLAS Precision Health	Local biobanks	36736	Race and SIRE	Multi-disease	ICD, Phecodes	Phecodes	No	No	European, African, Admixed American, East Asian, South Asian	Multi-ancestral (predominantly European)	Multi-ancestral
35016652	Interaction of obesity polygenic score with lifestyle risk factors in an electronic health record biobank	Dashti HS, Miranda N, Cade BE, Huang T, Redline S, Karlson EW, Saxena R.	BMC Med. 2022 Jan 12;20(1):5. doi: 10.1186/s12916-021-02198-9.	BMC Med	2022	10.1186/s12916-021-02198-9	Background: Genetic and lifestyle factors have considerable effects on obesity and related diseases, yet their effects in a clinical cohort are unknown. This study in a patient biobank examined associations of a BMI polygenic risk score (PRS), and its interactions with lifestyle risk factors, with clinically measured BMI and clinical phenotypes. Methods: The Mass General Brigham (MGB) Biobank is …	PRS	Genetic variants	Diagnosis codes	Diagnosis codes	Mass General Brigham	Local biobanks	33511	Lifestyle-health associations	Endocrine & Metabolic	ICD, Phecodes	Phecodes	No	No	European	European	European
35379376	Mapping anorexia nervosa genes to clinical phenotypes	Johnson JS, Cote AC, Dobbyn A, Sloofman LG, Xu J, Cotter L, Charney AW; Eating Disorders Working Group of the Psychiatric Genomics Consortium, Birgegård A, Jordan J, Kennedy M, Landén M, Maguire SL, Martin NG, Mortensen PB, Thornton LM, Bulik CM, Huckins LM.	Psychol Med. 2022 Apr 5:1-15. doi: 10.1017/S0033291721004554. Online ahead of print.	Psychol Med	2022	10.1017/S0033291721004554	Background: Anorexia nervosa (AN) is a psychiatric disorder with complex etiology, with a significant portion of disease risk imparted by genetics. Traditional genome-wide association studies (GWAS) produce principal evidence for the association of genetic variants with disease. Transcriptomic imputation (TI) allows for the translation of those variants into regulatory mechanisms, which can then …	GTeX	Genetic variants	Diagnosis codes	Diagnosis codes	BioMe	Local biobanks	31704	Genetic-phenotypic association discovery/replication	Psychiatric	ICD, Phecodes	Phecodes	No	No	African, East Asian, European, Hispanic, Native American, South Asian	Multi-ancestral (predominantly Hispanic)	Multi-ancestral
35441133	The role of critical immune genes in brain disorders: insights from neuroimaging immunogenetics	Bian B, Couvy-Duchesne B, Wray NR, McRae AF.	Brain Commun. 2022 Mar 31;4(2):fcac078. doi: 10.1093/braincomms/fcac078. eCollection 2022.	Brain Commun	2022	10.1093/braincomms/fcac078	Genetic variants in the human leukocyte antigen and killer cell immunoglobulin-like receptor regions have been associated with many brain-related diseases, but how they shape brain structure and function remains unclear. To identify the genetic variants in HLA and KIR genes associated with human brain phenotypes, we performed a genetic association study of ?30 000 European unrelated individuals u…	Genetic variants	Genetic variants	Imaging	Clinical text	UK Biobank	National biobank	30000	Genetic-phenotypic association discovery/replication	Neurologic	Imaging data	Other	No	No	European	European	European
35896705	Estimation of biological heart age using cardiovascular magnetic resonance radiomics	Raisi-Estabragh Z, Salih A, Gkontra P, Atehortúa A, Radeva P, Boscolo Galazzo I, Menegaz G, Harvey NC, Lekadir K, Petersen SE.	Sci Rep. 2022 Jul 27;12(1):12805. doi: 10.1038/s41598-022-16639-9.	Sci Rep	2022	10.1038/s41598-022-16639-9	We developed a novel interpretable biological heart age estimation model using cardiovascular magnetic resonance radiomics measures of ventricular shape and myocardial character. We included 29,996 UK Biobank participants without cardiovascular disease. Images were segmented using an automated analysis pipeline. We extracted 254 radiomics features from the left ventricle, right ventricle, and myo…	Heart age	Disease Relevant	Laboratory values, physical measurements, questionnairesm, diagnosis codes	Multiple	UK Biobank	National biobank	29996	Cardiovascular aging	Cardiovascular	Imaging data	Other	No	No	Restricted to White ethnic backgrounds	European	European
36034645	Broad clinical manifestations of polygenic risk for coronary artery disease in the Women's Health Initiative	Clarke SL, Parham M, Lankester J, Shadyab AH, Liu S, Kooperberg C, Manson JE, Tcheandjieu C, Assimes TL.	Commun Med (Lond). 2022 Aug 25;2:108. doi: 10.1038/s43856-022-00171-y. eCollection 2022.	Commun Med (Lond)	2022	10.1038/s43856-022-00171-y	Background: The genetic basis for coronary artery disease (CAD) risk is highly complex. Genome-wide polygenic risk scores (PRS) can help to quantify that risk, but the broader impacts of polygenic risk for CAD are not well characterized. Methods: We measured polygenic risk for CAD using the meta genomic risk score, a previously validated genome-wide PRS, in a subset of genotyped participants from…	PRS	Genetic variants	Diagnosis, self reports, laboratory values	Multiple	UK Biobank, Women's Health Initiative	Multi-cohort	21863	PRS for CAD in women	Cardiovascular	ICD, READ	Multiple	Yes	Yes	European	European	European
35780037	Exploring the clinical and genetic associations of adult weight trajectories using electronic health records in a racially diverse biobank: a phenome-wide and polygenic risk study	Xu J, Johnson JS, Signer R; Eating Disorders Working Group of the Psychiatric Genomics Consortium, Birgegård A, Jordan J, Kennedy MA, Landén M, Maguire SL, Martin NG, Mortensen PB, Petersen LV, Thornton LM, Bulik CM, Huckins LM.	Lancet Digit Health. 2022 Jun 29:S2589-7500(22)00099-1. doi: 10.1016/S2589-7500(22)00099-1. Online ahead of print.	Lancet Digit Health	2022	10.1016/S2589-7500(22)00099-1	Background: Weight trajectories might reflect individual health status. In this study, we aimed to examine the clinical and genetic associations of adult weight trajectories using electronic health records (EHRs) in the BioMe Biobank. Methods: We constructed four weight trajectories based on a-priori definitions of weight changes (5% or 10%) using annual weight in EHRs (stable weight, weight gain…	Weight trajectories	Biomarkers	Diagnosis codes	Diagnosis codes	BioMe, UK Biobank	Multi-cohort	21487	Lifestyle-health associations	Multi-disease	ICD, Phecodes	Phecodes	Yes, replication analysis	Yes	European, African, Hispanic Latino	Multi-ancestral (predominantly European)	Multi-ancestral	Exploratory analyses in non-European populations
35370621	Phenome-Wide Association Study of Polygenic Risk Score for Alzheimer's Disease in Electronic Health Records	Fu M; UCLA Precision Health Data Discovery Repository Working Group; UCLA Precision Health ATLAS Working Group, Chang TS.	Front Aging Neurosci. 2022 Mar 15;14:800375. doi: 10.3389/fnagi.2022.800375. eCollection 2022.	Front Aging Neurosci	2022	10.3389/fnagi.2022.800375	Alzheimer's disease (AD) is the most common form of dementia and a growing public health burden in the United States. Significant progress has been made in identifying genetic risk for AD, but limited studies have investigated how AD genetic risk may be associated with other disease conditions in an unbiased fashion. In this study, we conducted a phenome-wide association study (PheWAS) by genetic…	PRS	Genetic variants	Diagnosis codes	Diagnosis codes	UCLA ATLAS Precision Health	Local biobanks	19934	PRS-phenotype associations	Neurologic	ICD, Phecodes	Phecodes	No	No	European, African, American, East Asian, South Asian	Multi-ancestral (predominantly European)	Multi-ancestral
34611967	Genetic liability for substance use associated with medical comorbidities in electronic health records of African- and European-ancestry individuals	Hartwell EE, Merikangas AK, Verma SS, Ritchie MD; Regeneron Genetics Center, Kranzler HR, Kember RL.	Addict Biol. 2022 Jan;27(1):e13099. doi: 10.1111/adb.13099. Epub 2021 Oct 5.	Addict Biol	2022	10.1111/adb.13099	Polygenic risk scores (PRS) represent an individual's summed genetic risk for a trait and can serve as biomarkers for disease. Less is known about the utility of PRS as a means to quantify genetic risk for substance use disorders (SUDs) than for many other traits. Nonetheless, the growth of large, electronic health record-based biobanks makes it possible to evaluate the association of SUD PRS wit…	PRS	Genetic variants	Diagnosis codes	Diagnosis codes	Penn Medicine	Local biobanks	18612	Comorbidities	Psychiatric	ICD, Phecodes	Phecodes	No	No	African, European	Multi-ancestral (predominantly European)	Multi-ancestral
36276335	Using phenome-wide association studies and the SF-12 quality of life metric to identify profound consequences of adverse childhood experiences on adult mental and physical health in a Northern Nevadan population	Schlauch KA, Read RW, Koning SM, Neveux I, Grzymski JJ.	Front Psychiatry. 2022 Oct 6;13:984366. doi: 10.3389/fpsyt.2022.984366. eCollection 2022.	Front Psychiatry	2022	10.3389/fpsyt.2022.984366	In this research, we examine and identify the implications of Adverse Childhood Experiences (ACEs) on a range of health outcomes, with particular focus on a number of mental health disorders. Many previous studies observed that traumatic childhood events are linked to long-term adult diseases using the standard Adverse Childhood Experience Questionnaire. The study cohort was derived from the Heal…	Disease, social determinants, questionnaires	Multiple	Diagnosis codes	Diagnosis codes	Healthy Nevada Project	Local biobanks	16581	PheWAS examining ACEs	Multi-disease	ICD, Phecodes	Phecodes	No, multiple PheWAS but no replication cohort or literature/catalog review	No	East Asian, European, Latino	Multi-ancestral (predominantly European)	Multi-ancestral
35590255	Psychiatric manifestations of rare variation in medically actionable genes: a PheWAS approach	Feng YA, Stanaway IB, Connolly JJ, Denny JC, Luo Y, Weng C, Wei WQ, Weiss ST, Karlson EW, Smoller JW.	BMC Genomics. 2022 May 19;23(1):385. doi: 10.1186/s12864-022-08600-x.	BMC Genomics	2022	10.1186/s12864-022-08600-x	Background: As genomic sequencing moves closer to clinical implementation, there has been an increasing acceptance of returning incidental findings to research participants and patients for mutations in highly penetrant, medically actionable genes. A curated list of genes has been recommended by the American College of Medical Genetics and Genomics (ACMG) for return of incidental findings. Howeve…	Genetic variants	Genetic variants	Diagnosis codes	Diagnosis codes	eMERGE	Multi-cohort	15181	Genetic-phenotypic association discovery/replication	Psychiatric	ICD, Phecodes	Phecodes	No, comparison to UKB associations	No	Restricted to Europeans	European	European
35924558	Expression of CD70 Modulates NO and Redox Status in Endothelial Cells	Pandey AK, Waldeck-Weiermair M, Wells QS, Xiao W, Yadav S, Eroglu E, Michel T, Loscalzo J.	Arterioscler Thromb Vasc Biol. 2022 Aug 4:101161ATVBAHA122317866. doi: 10.1161/ATVBAHA.122.317866. Online ahead of print.	Arterioscler Thromb Vasc Biol	2022	10.1161/ATVBAHA.122.317866	Background: Endothelial dysfunction is a critical component in the pathogenesis of cardiovascular diseases and is closely associated with NO levels and oxidative stress. Here, we report on novel findings linking endothelial expression of CD70 with alterations in NO and reactive oxygen species. Methods: CD70 expression was genetically manipulated in human aortic and pulmonary artery endothelial ce…	Genetic variants	Genetic variants	Diagnosis codes	Diagnosis codes	Local biobanks, BioVU	Local biobanks	12834	Genetic-phenotypic association discovery/replication	Cardiovascular	ICD, Phecodes	Phecodes	No	No	European	European	European
36513072	Exome-wide association analysis of CT imaging-derived hepatic fat in a medical biobank	Park J, MacLean MT, Lucas AM, Torigian DA, Schneider CV, Cherlin T, Xiao B, Miller JE, Bradford Y, Judy RL; Regeneron Genetics Center; Verma A, Damrauer SM, Ritchie MD, Witschey WR, Rader DJ.	Cell Rep Med. 2022 Dec 20;3(12):100855. doi: 10.1016/j.xcrm.2022.100855. Epub 2022 Dec 12.	Cell Rep Med	2022	10.1016/j.xcrm.2022.100855	Nonalcoholic fatty liver disease is common and highly heritable. Genetic studies of hepatic fat have not sufficiently addressed non-European and rare variants. In a medical biobank, we quantitate hepatic fat from clinical computed tomography (CT) scans via deep learning in 10,283 participants with whole-exome sequences available. We conduct exome-wide associations of single variants and rare pred…	Imaging data	Biomarkers	Diagnosis codes	Diagnosis codes	Penn Medicine	Multi-cohort	10283	NAFLD	Endocrine & Metabolic	ICD, Phecodes	Phecodes	Yes, replication in UKB	Yes	African, East Asian, European	Multi-ancestral (predominantly European)	Multi-ancestral
35275837	Mining Electronic Health Records for Drugs Associated With 28-day Mortality in COVID-19: Pharmacopoeia-wide Association Study (PharmWAS)	Lerner I, Serret-Larmande A, Rance B, Garcelon N, Burgun A, Chouchana L, Neuraz A.	JMIR Med Inform. 2022 Mar 30;10(3):e35190. doi: 10.2196/35190.	JMIR Med Inform	2022	10.2196/35190	Background: Patients hospitalized for a given condition may be receiving other treatments for other contemporary conditions or comorbidities. The use of such observational clinical data for pharmacological hypothesis generation is appealing in the context of an emerging disease but particularly challenging due to the presence of drug indication bias. Objective: With this study, our main objective…	Disease phenotype	Disease Relevant	Diagnosis codes, medications	Medications	Parisian Multi-cohort	Multi-cohort	5783	Drug-mortality associations	Infectious	ICD, ATC	Multiple	Yes, replication analysis	Yes	Unreported or Ill-defined	Unreported or Ill-defined	Unreported or Ill-defined	Checked
35676267	Integrative PheWAS analysis in risk categorization of major depressive disorder and identifying their associations with genetic variants using a latent topic model approach	Meng X, Wang M, O'Donnell KJ, Caron J, Meaney MJ, Li Y.	Transl Psychiatry. 2022 Jun 8;12(1):240. doi: 10.1038/s41398-022-02015-8.	Transl Psychiatry	2022	10.1038/s41398-022-02015-8	Major depressive disorder (MDD) is the most prevalent mental disorder that constitutes a major public health problem. A tool for predicting the risk of MDD could assist with the early identification of MDD patients and targeted interventions to reduce the risk. We aimed to derive a risk prediction tool that can categorize the risk of MDD as well as discover biologically meaningful genetic variant…	Genetic variants	Genetic variants	Diagnosis codes	Diagnosis codes	ZEPSOM	Registry database	1349	Risk prediction	Psychiatric	DSM, ICD	Multiple	No	No	Primarily French-Caucasian, Genetic statistical analysis restricted to Caucasians	Multi-ancestral (predominantly European)	Multi-ancestral
35493808	Long-Term Health Outcomes of Infantile Spasms Following Prednisolone vs. Adrenocorticotropic Hormone Treatment Characterized Using Phenome-Wide Association Study	Baker M, Mason CC, Wilkes J, Sant D, Sweney M, Bonkowsky JL.	Front Neurol. 2022 Apr 13;13:878294. doi: 10.3389/fneur.2022.878294. eCollection 2022.	Front Neurol	2022	10.3389/fneur.2022.878294	Objective: To determine differences in long-term health and neurological outcomes following infantile spasms (IS) in patients treated with adrenocorticotropic hormone (ACTH) vs. prednisolone/prednisone (PRED). Methods: A retrospective, case-control study of patients with an International Classification of Diseases, Ninth Revision, Clinical Modifications (ICD-9) diagnosis of IS, identified over a …	Medications	Medications	Diagnosis codes	Diagnosis codes	Pediatric Hospital Information System	Multi-cohort	986	Medication-phenotype associations	Multi-disease	ICD, Phecodes	Phecodes	No	No	WNH, WH, BNH, Other, Asian	Multi-ancestral (predominantly European)	Multi-ancestral
34495400	Fecal microbiota transplantation and Clostridioides difficile infection among privately insured patients in the United States	El Halabi J, Palmer N, Fox K, Kohane I, Farhat MR.	J Gastroenterol. 2022 Jan;57(1):10-18. doi: 10.1007/s00535-021-01822-y. Epub 2021 Sep 8.	J Gastroenterol	2022	10.1007/s00535-021-01822-y	Background: Clostridioides difficile infection (CDI) may be rising in severity in the US over the past decade and its treatment landscape is changing given the recent adoption of fecal microbiota transplantation (FMT) METHODS: We built a retrospective observational cohort using a database of a national care-plan containing medical claims of over 50 million individuals between 2008 and 2019. We us…	Procedure codes	Disease Relevant	Diagnosis codes, medications	Medications	Aetna	Registry database	407	Treatment-phenotype associations	Infectious	ICD, CPT	CPT	No	No	Unreported or Ill-defined	Unreported or Ill-defined	Unreported or Ill-defined	Checked
33275842	Leveraging a phenome-wide approach to identify novel exposure-birth defect associations: A proof of concept using maternal smoking and a spectrum of birth defects	Langlois PH, Schraw JM, Hoyt AT, Lupo PJ.	Birth Defects Res. 2021 Mar 15;113(5):439-445. doi: 10.1002/bdr2.1851. Epub 2020 Dec 4.	Birth Defects Res	2021	10.1002/bdr2.1851	Background: There are often questions about the impact of exposures on a range of birth defects, but there are few rigorous approaches for evaluating these associations. Using maternal smoking as an example we applied a phenome-wide association study (PheWAS) approach to evaluate the impact of this exposure on a comprehensive range of birth defects. Methods: Cases were obtained from the Texas Bir…	Disease phenotype	Disease Relevant	Diagnosis codes	Diagnosis codes	Texas Birth Defects Registry	Registry database	6823441	Birth defect associations	Multi-disease	BPA4, ICD	BPA4	Yes, replication analysis	Yes	WNH, WH, BNH, Other,	Multi-ancestral (predominantly European)	Multi-ancestral
32920098	Comprehensive assessment of the associations between maternal diabetes and structural birth defects in offspring: a phenome-wide association study	Schraw JM, Langlois PH, Lupo PJ.	Ann Epidemiol. 2021 Jan;53:14-20.e8. doi: 10.1016/j.annepidem.2020.08.006. Epub 2020 Sep 11.	Ann Epidemiol	2021	10.1016/j.annepidem.2020.08.006	Purpose: Our objective was to comprehensively evaluate the risk of a broad range of birth defects among offspring of women with diabetes, overall and stratified by pregestational versus gestational diagnosis, using the phenome-wide association (PheWAS) methodology. Methods: We performed a registry linkage study of all live births (>6,500,000) and birth defects cases (>290,000) in Texas, 1999-2015…	Disease phenotype	Disease Relevant	Diagnosis codes	Diagnosis codes	Texas Birth Defects Registry	Registry database	4100833	Birth defect associations	Multi-disease	BPA4, ICD	BPA4	Yes, replication analysis	Yes	WNH, WH, BNH, Other,	Multi-ancestral (predominantly European)	Multi-ancestral
32958289	The Astounding Breadth of Health Disparity: Phenome-Wide Effects of Race on Disease Risk	Pulley JM, Jerome RN, Bernard GR, Shirey-Rice JK, Xu Y, Wilkins CH.	J Natl Med Assoc. 2021 Apr;113(2):187-194. doi: 10.1016/j.jnma.2020.08.009. Epub 2020 Sep 18.	J Natl Med Assoc	2021	10.1016/j.jnma.2020.08.009	Objective: We conducted a phenotype-wide association study (PheWAS) to compare diagnoses among Blacks with those of Whites in one health center in Tennessee using data from 1,883,369 patients. Methods: We used our deidentified EHR, the Synthetic Derivative, to assess risk of diagnoses associated with Black as compared with White race using Firth logistic regression with covariates including age, …	Race	Social & Environmental	Diagnosis codes	Diagnosis codes	Local biobanks, BioVU	Local biobanks	1883369	Health disparities	Multi-disease	ICD, Phecodes	Phecodes	No	No	African, European	Multi-ancestral (predominantly European)	Multi-ancestral
33818857	Healthcare spending and utilization for pediatric Irritable Bowel Syndrome in a commercially insured population	Beinvogl B, Palmer N, Kohane I, Nurko S.	Neurogastroenterol Motil. 2021 Nov;33(11):e14147. doi: 10.1111/nmo.14147. Epub 2021 Apr 5.	Neurogastroenterol Motil	2021	10.1111/nmo.14147	Background: Pediatric Irritable Bowel Syndrome (IBS) is common and can be associated with disabling gastrointestinal symptoms. Comprehensive data regarding utilization and cost of pediatric IBS are lacking. Our aim was to determine the annual all-cause spending and healthcare utilization in pediatric IBS. Methods: Cross-sectional cohort study using a national claims database of commercially insur…	Disease phenotype	Disease Relevant	Diagnosis codes	Diagnosis codes	Healthcare database	Registry database	932592	Healthcare costs	Digestive	ICD, Phecodes	Phecodes	No	No	Unreported or Ill-defined	Unreported or Ill-defined	Unreported or Ill-defined	Checked
33984066	Phenome-wide association of 1809 phenotypes and COVID-19 disease progression in the Veterans Health Administration Million Veteran Program	Song RJ, Ho YL, Schubert P, Park Y, Posner D, Lord EM, Costa L, Gerlovin H, Kurgansky KE, Anglin-Foote T, DuVall S, Huffman JE, Pyarajan S, Beckham JC, Chang KM, Liao KP, Djousse L, Gagnon DR, Whitbourne SB, Ramoni R, Muralidhar S, Tsao PS, O'Donnell CJ, Gaziano JM, Casas JP, Cho K; VA Million Veteran Program COVID-19 Science Initiative.	PLoS One. 2021 May 13;16(5):e0251651. doi: 10.1371/journal.pone.0251651. eCollection 2021.	PLoS One	2021	10.1371/journal.pone.0251651	Background: The risk factors associated with the stages of Coronavirus Disease-2019 (COVID-19) disease progression are not well known. We aim to identify risk factors specific to each state of COVID-19 progression from SARS-CoV-2 infection through death. Methods and results: We included 648,202 participants from the Veteran Affairs Million Veteran Program (2011-). We identified characteristics an…	Disease status	Disease Relevant	Diagnosis codes	Diagnosis codes	Million Veteran Program	National biobank	648202	Disease progression	Infectious	ICD, Phecodes	Phecodes	No	No	White, Black, Other	Multi-ancestral (predominantly European)	Multi-ancestral
33280147	Phenome-wide association study in adult coeliac disease: role of HLA subtype	Schneider CV, Kleinjans M, Fromme M, Schneider KM, Strnad P.	Aliment Pharmacol Ther. 2021 Feb;53(4):510-518. doi: 10.1111/apt.16206. Epub 2020 Dec 5.	Aliment Pharmacol Ther	2021	10.1111/apt.16206	Background: Coeliac disease arises in genetically susceptible individuals, in particular in carriers of HLA-DQ2/DQ8 risk alleles and is associated with various comorbidities. Coeliac disease may confer an increased mortality, but the data are conflicting. Aims: We aimed to characterize mortality and morbidity in patients with coeliac disease with a special focus on the role of the number of HLA r…	Risk alleles	Genetic variants	Diagnosis codes	Diagnosis codes	UK Biobank	National biobank	500000	Genetic-phenotypic association discovery/replication	Digestive	ICD	ICD	No	No	Unreported or Ill-defined	Unreported or Ill-defined	Unreported or Ill-defined	Checked
34849613	Dynamic changes in chromatin accessibility are associated with the atherogenic transitioning of vascular smooth muscle cells	Wang Y, Gao H, Wang F, Ye Z, Mokry M, Turner AW, Ye J, Koplev S, Luo L, Alsaigh T, Adkar SS, Elishaev M, Gao X, Maegdefessel L, Björkegren JLM, Pasterkamp G, Miller CL, Ross EG, Leeper NJ.	Cardiovasc Res. 2021 Nov 24:cvab347. doi: 10.1093/cvr/cvab347. Online ahead of print.	Cardiovasc Res	2021	10.1093/cvr/cvab347	Aims: De-differentiation and activation of pro-inflammatory pathways are key transitions vascular smooth muscle cells (SMCs) make during atherogenesis. Here, we explored the upstream regulators of this 'atherogenic transition'. Methods and results: Genome-wide sequencing studies, including ATAC-seq (Assay for Transposase-Accessible Chromatin using sequencing) and RNA-seq, were performed on cells …	Genetic variants	Genetic variants	Diagnosis codes, medications, questionnaires	Multiple	UK Biobank	National biobank	487409	Genetic-phenotypic association discovery/replication	Cardiovascular	ICD, Phecodes	Phecodes	No	No	Unreported or Ill-defined, no restriction to European ancestry	Unreported or Ill-defined	Unreported or Ill-defined	Checked
34301302	Incident disease associations with mosaic chromosomal alterations on autosomes, X and Y chromosomes: insights from a phenome-wide association study in the UK Biobank	Lin SH, Brown DW, Rose B, Day F, Lee OW, Khan SM, Hislop J, Chanock SJ, Perry JRB, Machiela MJ.	Cell Biosci. 2021 Jul 23;11(1):143. doi: 10.1186/s13578-021-00651-z.	Cell Biosci	2021	10.1186/s13578-021-00651-z	Background: Mosaic chromosomal alterations (mCAs) are large chromosomal gains, losses and copy-neutral losses of heterozygosity (LOH) in peripheral leukocytes. While many individuals with detectable mCAs have no notable adverse outcomes, mCA-associated gene dosage alterations as well as clonal expansion of mutated leukocyte clones could increase susceptibility to disease. Results: We performed a …	Genetic variants	Genetic variants	Diagnosis codes, medications	Medications	UK Biobank	National biobank	482396	Genetic-phenotypic association discovery/replication	Multi-disease	ICD, Read, RxNORM, ATC	Multiple	No	No	European, African, Asian	Multi-ancestral (predominantly European)	Multi-ancestral
33693708	Circulating Galectin-3 Levels Are Not Associated With Nonalcoholic Fatty Liver Disease: A Mendelian Randomization Study	Tremblay M, Perrot N, Ghodsian N, Gobeil É, Couture C, Mitchell PL, Thériault S, Arsenault BJ.	J Clin Endocrinol Metab. 2021 Jul 13;106(8):e3178-e3184. doi: 10.1210/clinem/dgab144.	J Clin Endocrinol Metab	2021	10.1210/clinem/dgab144	Context: The impact of galectin-3 inhibitors on nonalcoholic fatty liver diseases (NAFLD)-related outcomes is currently under investigation in randomized clinical trials. Whether there is a causal association between plasma galectin-3 levels and NAFLD is unknown. Objective: To evaluate the causal effect of circulating galectin-3 levels on NAFLD as well as >800 other human diseases. Design: Invers…	Genetically predicted galectin-3 levels	Genetic variants	Diagnosis codes	Diagnosis codes	UK Biobank, FinnGen	Multi-cohort	408961	Causal effects	Endocrine & Metabolic	ICD, Phecodes	Phecodes	No	No	European	European	European
33856023	Allele-specific variation at APOE increases nonalcoholic fatty liver disease and obesity but decreases risk of Alzheimer's disease and myocardial infarction	Palmer ND, Kahali B, Kuppa A, Chen Y, Du X, Feitosa MF, Bielak LF, O'Connell JR, Musani SK, Guo X, Smith AV, Ryan KA, Eirksdottir G, Allison MA, Bowden DW, Budoff MJ, Carr JJ, Chen YI, Taylor KD, Correa A, Crudup BF, Halligan B, Yang J, Kardia SLR, Launer LJ, Fu YP, Mosley TH, Norris JM, Terry JG, O'Donnell CJ, Rotter JI, Wagenknecht LE, Gudnason V, Province MA, Peyser PA, Speliotes EK.	Hum Mol Genet. 2021 Jul 9;30(15):1443-1456. doi: 10.1093/hmg/ddab096.	Hum Mol Genet	2021	10.1093/hmg/ddab096	Nonalcoholic fatty liver disease (NAFLD) is a leading cause of chronic liver disease and is highly correlated with metabolic disease. NAFLD results from environmental exposures acting on a susceptible polygenic background. This study performed the largest multiethnic investigation of exonic variation associated with NAFLD and correlated metabolic traits and diseases. An exome array meta-analysis …	SNVs	Genetic variants	Diagnosis codes, laboratory values, physical measurements	Multiple	UK Biobank, Michigan Genomics Initiative	Multi-cohort	408961	Genetic-phenotypic association discovery/replication	Multi-disease	ICD	ICD	Yes, replication analysis	Yes	Restricted to white British / European	European	European
33961016	Genome-wide association study of cardiac troponin I in the general population	Moksnes MR, Røsjø H, Richmond A, Lyngbakken MN, Graham SE, Hansen AF, Wolford BN, Gagliano Taliun SA, LeFaive J, Rasheed H, Thomas LF, Zhou W, Aung N, Surakka I, Douville NJ, Campbell A, Porteous DJ, Petersen SE, Munroe PB, Welsh P, Sattar N, Smith GD, Fritsche LG, Nielsen JB, Åsvold BO, Hveem K, Hayward C, Willer CJ, Brumpton BM, Omland T.	Hum Mol Genet. 2021 Oct 13;30(21):2027-2039. doi: 10.1093/hmg/ddab124.	Hum Mol Genet	2021	10.1093/hmg/ddab124	Circulating cardiac troponin proteins are associated with structural heart disease and predict incident cardiovascular disease in the general population. However, the genetic contribution to cardiac troponin I (cTnI) concentrations and its causal effect on cardiovascular phenotypes are unclear. We combine data from two large population-based studies, the Trøndelag Health Study and the Generation …	Genetic variants & PRS	Multiple	Diagnosis codes, physical measurements, laboratory values	Multiple	UK Biobank	National biobank	407289	Genetic-phenotypic association discovery/replication	Cardiovascular	ICD, Phecodes	Phecodes	No	No	White British ancestry	European	European
34386016	Genetically Determined Chronic Low-Grade Inflammation and Hundreds of Health Outcomes in the UK Biobank and the FinnGen Population: A Phenome-Wide Mendelian Randomization Study	Si S, Li J, Tewara MA, Xue F.	Front Immunol. 2021 Jul 27;12:720876. doi: 10.3389/fimmu.2021.720876. eCollection 2021.	Front Immunol	2021	10.3389/fimmu.2021.720876	Background: C-reactive protein (CRP) has been used as a biomarker of chronic low-grade inflammation in observational studies. We aimed to determine whether genetically determined CRP was associated with hundreds of human phenotypes to guide anti-inflammatory interventions. Methods: We used individual data from the UK Biobank to perform a phenome-wide two-stage least squares (2SLS) Mendelian rando…	SNVs	Genetic variants	Diagnosis codes	Diagnosis codes	UK Biobank, FinnGen	Multi-cohort	384907	Genetic-phenotypic association discovery/replication	Endocrine & Metabolic	ICD, Phecodes	Phecodes	Yes, replication analysis	Yes	European	European	European
34478452	COVID-19 susceptibility variants associate with blood clots, thrombophlebitis and circulatory diseases	Papadopoulou A, Musa H, Sivaganesan M, McCoy D, Deloukas P, Marouli E.	PLoS One. 2021 Sep 3;16(9):e0256988. doi: 10.1371/journal.pone.0256988. eCollection 2021.	PLoS One	2021	10.1371/journal.pone.0256988	Epidemiological studies suggest that individuals with comorbid conditions including diabetes, chronic lung, inflammatory and vascular disease, are at higher risk of adverse COVID-19 outcomes. Genome-wide association studies have identified several loci associated with increased susceptibility and severity for COVID-19. However, it is not clear whether these associations are genetically determined…	PRS	Genetic variants	Diagnosis codes, laboratory values, physical measurements	Multiple	UK Biobank	National biobank	379655	PRS-phenotype associations	Infectious	ICD, OPCS, Phecodes, Read	Multiple	Yes, replication analysis	Yes	White British ancestry	European	European
34703991	MR-PheWAS for the causal effects of serum magnesium on multiple disease outcomes in Caucasian descent	Li L, Yang W, Huang L, Feng X, Cheng H, Ge X, Zan G, Tan Y, Xiao L, Liu C, Chen X, Mo Z, Yang X.	iScience. 2021 Sep 30;24(10):103191. doi: 10.1016/j.isci.2021.103191. eCollection 2021 Oct 22.	iScience	2021	10.1016/j.isci.2021.103191	Magnesium is integral to many physiological processes, whereas variations in its levels, even within the normal range, can have critical implications for health. To explore the broad clinical effects of varying serum magnesium levels, we performed a two-sample Mendelian randomization and phenome-wide association study (MR-PheWAS) in the UK Biobank cohort. In total, MR-PheWAS analysis implicated a…	Genetic variants & PRS	Multiple	Diagnosis codes	Diagnosis codes	UK Biobank	National biobank	376346	Genetic-phenotypic association discovery/replication	Multi-disease	ICD, Phecodes	Phecodes	No	No	Caucasian descent	European	European
34187478	A phenome-wide association study of genetically mimicked statins	Li S, Schooling CM.	BMC Med. 2021 Jun 30;19(1):151. doi: 10.1186/s12916-021-02013-5.	BMC Med	2021	10.1186/s12916-021-02013-5	Background: Beyond their success in cardiovascular disease prevention, statins are increasingly recognized to have sex-specific pleiotropic effects. To gain additional insight, we characterized associations of genetically mimicked statins across the phenotype sex-specifically. We also assessed whether any apparently non-lipid effects identified extended to genetically mimicking other widely used …	Genetic variants	Genetic variants	Diagnosis codes, laboratory values, physical measurements	Multiple	UK Biobank	National biobank	361194	Genetic-phenotypic association discovery/replication	Multi-disease	ICD	ICD	Yes, replication analysis	Yes	White British, ill-defined, little mention of ancestry	Unreported or Ill-defined	Unreported or Ill-defined	Checked
33720771	Genetically Downregulated Interleukin-6 Signaling Is Associated With a Favorable Cardiometabolic Profile: A Phenome-Wide Association Study	Georgakis MK, Malik R, Li X, Gill D, Levin MG, Vy HMT, Judy R, Ritchie M, Verma SS; Regeneron Genetics Center, Nadkarni GN, Damrauer SM, Theodoratou E, Dichgans M.	Circulation. 2021 Mar 16;143(11):1177-1180. doi: 10.1161/CIRCULATIONAHA.120.052604. Epub 2021 Mar 15.	Circulation	2021	10.1161/CIRCULATIONAHA.120.052604	N/A	SNVs	Genetic variants	Diagnosis codes, laboratory values, physical measurements	Multiple	UK Biobank, Penn Medicine, BioMe	Multi-cohort	339256	Genetic-phenotypic association discovery/replication	Cardiovascular	ICD, Phecodes	Phecodes	Yes, replication analysis	Yes	European	European	European
33530099	Altered Blood Cell Traits Underlie a Major Genetic Locus of Severe COVID-19	Zhou J, Sun Y, Huang W, Ye K.	J Gerontol A Biol Sci Med Sci. 2021 Jul 13;76(8):e147-e154. doi: 10.1093/gerona/glab035.	J Gerontol A Biol Sci Med Sci	2021	10.1093/gerona/glab035	Background: The genetic locus 3p21.31 has been associated with severe coronavirus disease 2019 (COVID-19), but the underlying pathophysiological mechanism is unknown. Methods: To identify intermediate traits associated with the 3p21.31 locus, we first performed a phenome-wide association study (PheWAS) with 923 phenotypes in 310 999 European individuals from the UK Biobank. For genes potentially …	SNVs	Genetic variants	Diagnosis codes, laboratory values, biomarkers	Multiple	UK Biobank	National biobank	310999	Genetic-phenotypic association discovery/replication	Infectious	ICD, Phecodes	Phecodes	No	No	Caucasian descent	European	European
34912794	Association Study of Genetic Variants in Calcium Signaling-Related Genes With Cardiovascular Diseases	Li S, Jia Z, Zhang Z, Li Y, Yan M, Yu T.	Front Cell Dev Biol. 2021 Nov 29;9:642141. doi: 10.3389/fcell.2021.642141. eCollection 2021.	Front Cell Dev Biol	2021	10.3389/fcell.2021.642141	Background: Calcium ions (Ca2+) play an essential role in excitation-contraction coupling in the heart. The association between cardiovascular diseases (CVDs) and genetic polymorphisms in key regulators of Ca2+ homeostasis is well established but still inadequately understood. Methods: The associations of 11,274 genetic variants located in nine calcium signaling-related genes with 118 diseases of…	Genetic variants	Genetic variants	Diagnosis codes, laboratory values, physical measurements	Multiple	UK Biobank	National biobank	308366	Genetic-phenotypic association discovery/replication	Cardiovascular	ICD, Phecodes	Phecodes	No, GWAS catalog comparison	No	European	European	European
34274964	Genomic and pleiotropic analyses of resting QT interval identifies novel loci and overlap with atrial electrical disorders	van Duijvenboden S, Ramírez J, Young WJ, Orini M, Mifsud B, Tinker A, Lambiase PD, Munroe PB.	Hum Mol Genet. 2021 Nov 30;30(24):2513-2523. doi: 10.1093/hmg/ddab197.	Hum Mol Genet	2021	10.1093/hmg/ddab197	The resting QT interval, an electrocardiographic (ECG) measure of ventricular myocardial repolarization, is a heritable risk marker of cardiovascular mortality, but the mechanisms remain incompletely understood. Previously reported candidate genes have provided insights into the regulatory mechanisms of the QT interval. However, there are still important knowledge gaps. We aimed to gain new insig…	Genetic variants	Genetic variants	Diagnosis codes	Diagnosis codes	UK Biobank	National biobank	302000	Pleiotropy	Cardiovascular	ICD, Phecodes	Phecodes	No	No	European ancestry	European	European
33385171	Deciphering the genetic and epidemiological landscape of mitochondrial DNA abundance	Hägg S, Jylhävä J, Wang Y, Czene K, Grassmann F.	Hum Genet. 2021 Jun;140(6):849-861. doi: 10.1007/s00439-020-02249-w. Epub 2020 Dec 31.	Hum Genet	2021	10.1007/s00439-020-02249-w	Mitochondrial (MT) dysfunction is a hallmark of aging and has been associated with most aging-related diseases as well as immunological processes. However, little is known about aging, lifestyle and genetic factors influencing mitochondrial DNA (mtDNA) abundance. In this study, mtDNA abundance was estimated from the weighted intensities of probes mapping to the MT genome in 295,150 participants f…	Genetic variants	Genetic variants	Diagnosis codes	Diagnosis codes	UK Biobank	National biobank	295150	Genetic-phenotypic association discovery/replication	Multi-disease	ICD, Phecodes	Phecodes	No	No	European ancestry	European	European
33110245	An expanded analysis framework for multivariate GWAS connects inflammatory biomarkers to functional variants and disease	Ruotsalainen SE, Partanen JJ, Cichonska A, Lin J, Benner C, Surakka I; FinnGen, Reeve MP, Palta P, Salmi M, Jalkanen S, Ahola-Olli A, Palotie A, Salomaa V, Daly MJ, Pirinen M, Ripatti S, Koskela J.	Eur J Hum Genet. 2021 Feb;29(2):309-324. doi: 10.1038/s41431-020-00730-8. Epub 2020 Oct 27.	Eur J Hum Genet	2021	10.1038/s41431-020-00730-8	Multivariate methods are known to increase the statistical power to detect associations in the case of shared genetic basis between phenotypes. They have, however, lacked essential analytic tools to follow-up and understand the biology underlying these associations. We developed a novel computational workflow for multivariate GWAS follow-up analyses, including fine-mapping and identification of t…	SNVs	Genetic variants	Diagnosis codes	Diagnosis codes	FinnGen	National biobank	176899	Genetic-phenotypic association discovery/replication	Endocrine & Metabolic	ICD, Phecodes	Phecodes	Yes	Yes	Finnish	European	European
33712848	DDIWAS: High-throughput electronic health record-based screening of drug-drug interactions	Wu P, Nelson SD, Zhao J, Stone CA Jr, Feng Q, Chen Q, Larson EA, Li B, Cox NJ, Stein CM, Phillips EJ, Roden DM, Denny JC, Wei WQ.	J Am Med Inform Assoc. 2021 Jul 14;28(7):1421-1430. doi: 10.1093/jamia/ocab019.	J Am Med Inform Assoc	2021	10.1093/jamia/ocab019	Objective: We developed and evaluated Drug-Drug Interaction Wide Association Study (DDIWAS). This novel method detects potential drug-drug interactions (DDIs) by leveraging data from the electronic health record (EHR) allergy list. Materials and methods: To identify potential DDIs, DDIWAS scans for drug pairs that are frequently documented together on the allergy list. Using deidentified medical …	Potential precipitant drugs	Medications	Allergy lists	Medications	Local biobanks, BioVU	Local biobanks	174931	Drug-drug interactions	Multi-disease	RxNORM	Multiple	Yes	Yes	Majority white	Multi-ancestral (predominantly European)	Multi-ancestral
34626176	Whole-exome sequencing reveals a role of HTRA1 and EGFL8 in brain white matter hyperintensities	Malik R, Beaufort N, Frerich S, Gesierich B, Georgakis MK, Rannikmäe K, Ferguson AC, Haffner C, Traylor M, Ehrmann M, Sudlow CLM, Dichgans M.	Brain. 2021 Oct 22;144(9):2670-2682. doi: 10.1093/brain/awab253.	Brain	2021	10.1093/brain/awab253	White matter hyperintensities (WMH) are among the most common radiological abnormalities in the ageing population and an established risk factor for stroke and dementia. While common variant association studies have revealed multiple genetic loci with an influence on their volume, the contribution of rare variants to the WMH burden in the general population remains largely unexplored. We conducte…	Genetic variants	Genetic variants	Diagnosis codes, laboratory values, physical measurements	Multiple	UK Biobank	National biobank	166897	Genetic-phenotypic association discovery/replication	Neurologic	ICD, Phecodes	Phecodes	No	No	White British ancestry	European	European
33941608	Medical Records-Based Genetic Studies of the Complement System	Khan A, Shang N, Petukhova L, Zhang J, Shen Y, Hebbring SJ, Moncrieffe H, Kottyan LC, Namjou-Khales B, Knevel R, Raychaudhuri S, Karlson EW, Harley JB, Stanaway IB, Crosslin D, Denny JC, Elkind MSV, Gharavi AG, Hripcsak G, Weng C, Kiryluk K.	J Am Soc Nephrol. 2021 Aug;32(8):2031-2047. doi: 10.1681/ASN.2020091371. Epub 2021 May 3.	J Am Soc Nephrol	2021	10.1681/ASN.2020091371	Background: Genetic variants in complement genes have been associated with a wide range of human disease states, but well-powered genetic association studies of complement activation have not been performed in large multiethnic cohorts. Methods: We performed medical records-based genome-wide and phenome-wide association studies for plasma C3 and C4 levels among participants of the Electronic Medi…	PRS	Genetic variants	Diagnosis codes	Diagnosis codes	eMERGE	Multi-cohort	102138	PRS-phenotype associations	Multi-disease	ICD, Phecodes	Phecodes	No	No	eMERGE, European, African, East Asian	Multi-ancestral (predominantly European)	Multi-ancestral
32952152	Evaluation of the MC4R gene across eMERGE network identifies many unreported obesity-associated variants	Namjou B, Stanaway IB, Lingren T, Mentch FD, Benoit B, Dikilitas O, Niu X, Shang N, Shoemaker AH, Carey DJ, Mirshahi T, Singh R, Nestor JG, Hakonarson H, Denny JC, Crosslin DR, Jarvik GP, Kullo IJ, Williams MS; eMERGE Network, Harley JB.	Int J Obes (Lond). 2021 Jan;45(1):155-169. doi: 10.1038/s41366-020-00675-4. Epub 2020 Sep 20.	Int J Obes (Lond)	2021	10.1038/s41366-020-00675-4	Background/objectives: Melanocortin-4 receptor (MC4R) plays an essential role in food intake and energy homeostasis. More than 170 MC4R variants have been described over the past two decades, with conflicting reports regarding the prevalence and phenotypic effects of these variants in diverse cohorts. To determine the frequency of MC4R variants in large cohort of different ancestries, we evaluate…	Genetic variants	Genetic variants	Diagnosis codes	Diagnosis codes	eMERGE	Multi-cohort	97991	Genetic-phenotypic association discovery/replication	Endocrine & Metabolic	ICD, Phecodes	Phecodes	No	No	eMERGE, European, African, East Asian	Multi-ancestral (predominantly European)	Multi-ancestral
33948602	Evolving Phenotypes of non-hospitalized Patients that Indicate Long Covid	Estiri H, Strasser ZH, Brat GA, Semenov YR; Consortium for Characterization of COVID-19 by EHR (4CE), Patel CJ, Murphy SN.	medRxiv. 2021 Jul 10:2021.04.25.21255923. doi: 10.1101/2021.04.25.21255923. Preprint.	medRxiv	2021	10.1101/2021.04.25.21255923	For some SARS-CoV-2 survivors, recovery from the acute phase of the infection has been grueling with lingering effects. Many of the symptoms characterized as the post-acute sequelae of COVID-19 (PASC) could have multiple causes or are similarly seen in non-COVID patients. Accurate identification of phenotypes will be important to guide future research and help the healthcare system focus its effo…	Prognosis	Disease Relevant	Diagnosis codes	Diagnosis codes	Mass General Brigham	Local biobanks	96025	Disease progression	Infectious	ICD, Phecodes	Phecodes	No, chart review	No	Unreported or Ill-defined	Unreported or Ill-defined	Unreported or Ill-defined	Checked
34414577	Medical phenome of musicians: an investigation of health records collected on 9803 musically active individuals	Niarchou M, Lin GT, Lense MD, Gordon RL, Davis LK.	Ann N Y Acad Sci. 2021 Dec;1505(1):156-168. doi: 10.1111/nyas.14671. Epub 2021 Aug 19.	Ann N Y Acad Sci	2021	10.1111/nyas.14671	Previous studies suggest that musicians may be at higher risk for a set of medical problems; however, this literature has been limited by relatively small sample sizes, self-reports, and lack of controls. To address such limitations, we examined trends in the medical care of musicians in an Electronic Health Record database. On the basis of a collection of keywords and regular expressions in the …	Musicians	Social & Environmental	Diagnosis codes	Diagnosis codes	Local biobanks, BioVU	Local biobanks	86274	Lifestyle-health associations	Multi-disease	ICD, Phecodes	Phecodes	Yes, age cohorts	Yes	Unreported or Ill-defined	Unreported or Ill-defined	Unreported or Ill-defined	Checked
33704461	Fate or coincidence: do COPD and major depression share genetic risk factors?	Martucci VL, Richmond B, Davis LK, Blackwell TS, Cox NJ, Samuels D, Velez Edwards D, Aldrich MC.	Hum Mol Genet. 2021 May 12;30(7):619-628. doi: 10.1093/hmg/ddab068.	Hum Mol Genet	2021	10.1093/hmg/ddab068	Major depressive disorder (MDD) is a common comorbidity in chronic obstructive pulmonary disease (COPD), affecting up to 57% of patients with COPD. Although the comorbidity of COPD and MDD is well established, the causal relationship between these two diseases is unclear. A large-scale electronic health record clinical biobank and genome-wide association study summary statistics for MDD and lung …	PRS	Genetic variants	Diagnosis codes	Diagnosis codes	Local biobanks, BioVU	Local biobanks	72447	Phenotypic characterization	Multi-disease	ICD, Phecodes	Phecodes	No	No	European	European	European
33631543	Alcohol and cigarette smoking consumption as genetic proxies for alcohol misuse and nicotine dependence	Sanchez-Roige S, Cox NJ, Johnson EO, Hancock DB, Davis LK.	Drug Alcohol Depend. 2021 Apr 1;221:108612. doi: 10.1016/j.drugalcdep.2021.108612. Epub 2021 Feb 15.	Drug Alcohol Depend	2021	10.1016/j.drugalcdep.2021.108612	Purpose: To investigate the role of consumption phenotypes as genetic proxies for alcohol misuse and nicotine dependence. Methods: We leveraged GWAS data from well-powered studies of consumption, alcohol misuse, and nicotine dependence phenotypes measured in individuals of European ancestry from the UK Biobank (UKB) and other population-based cohorts (largest total N = 263,954), and performed gen…	PRS	Genetic variants	Diagnosis codes	Diagnosis codes	Local biobanks, BioVU	Local biobanks	66915	PRS-phenotype associations	Psychiatric	ICD, Phecodes	Phecodes	No	No	European	European	European
33441150	Clinical laboratory test-wide association scan of polygenic scores identifies biomarkers of complex disease	Dennis JK, Sealock JM, Straub P, Lee YH, Hucks D, Actkins K, Faucon A, Feng YA, Ge T, Goleva SB, Niarchou M, Singh K, Morley T, Smoller JW, Ruderfer DM, Mosley JD, Chen G, Davis LK.	Genome Med. 2021 Jan 13;13(1):6. doi: 10.1186/s13073-020-00820-8.	Genome Med	2021	10.1186/s13073-020-00820-8	Background: Clinical laboratory (lab) tests are used in clinical practice to diagnose, treat, and monitor disease conditions. Test results are stored in electronic health records (EHRs), and a growing number of EHRs are linked to patient DNA, offering unprecedented opportunities to query relationships between genetic risk for complex disease and quantitative physiological measurements collected o…	PRS	Genetic variants	Laboratory values	Laboratory values	Local biobanks, Mass General Brigham	Multi-cohort	66732	PRS-lab associations	Multi-disease	ICD, CPT	CPT	Yes, replication analysis	Yes	African, European	Multi-ancestral (predominantly European)	Multi-ancestral
34282949	Associations of Genetically Predicted Lp(a) (Lipoprotein [a]) Levels With Cardiovascular Traits in Individuals of European and African Ancestry	Satterfield BA, Dikilitas O, Safarova MS, Clarke SL, Tcheandjieu C, Zhu X, Bastarache L, Larson EB, Justice AE, Shang N, Rosenthal EA, Shah AS, Namjou-Khales B, Urbina EM, Wei WQ, Feng Q, Jarvik GP, Hebbring SJ, de Andrade M, Manolio TA, Assimes TL, Kullo IJ.	Circ Genom Precis Med. 2021 Aug;14(4):e003354. doi: 10.1161/CIRCGEN.120.003354. Epub 2021 Jul 20.	Circ Genom Precis Med	2021	10.1161/CIRCGEN.120.003354	Background: Lp(a) (lipoprotein [a]) levels are higher in individuals of African ancestry (AA) than in individuals of European ancestry (EA). We examined associations of genetically predicted Lp(a) levels with (1) atherosclerotic cardiovascular disease subtypes: coronary heart disease, cerebrovascular disease, peripheral artery disease, and abdominal aortic aneurysm and (2) nonatherosclerotic card…	SNVs	Genetic variants	Diagnosis codes	Diagnosis codes	eMERGE, UK Biobank, Million Veteran Program	Multi-cohort	65418	Genetic-phenotypic association discovery/replication, LPA	Cardiovascular	ICD, Phecodes	Phecodes	Yes, replication analysis	Yes	African, European	Multi-ancestral (predominantly European)	Multi-ancestral
34357109	Calcium-Sensing Receptor Polymorphisms at rs1801725 Are Associated with Increased Risk of Secondary Malignancies	Actkins KV, Beasley HK, Faucon AB, Davis LK, Sakwe AM.	J Pers Med. 2021 Jul 6;11(7):642. doi: 10.3390/jpm11070642.	J Pers Med	2021	10.3390/jpm11070642	Dysregulation of systemic calcium homeostasis during malignancy is common in most patients with high-grade tumors. However, it remains unclear whether single nucleotide polymorphisms (SNPs) that alter the sensitivity of the calcium-sensing receptor (CaSR) to circulating calcium are associated with primary and/or secondary neoplasms at specific pathological sites in patients of European and Africa…	SNVs, laboratory values	Multiple	Diagnosis codes, laboratory values	Laboratory values	Local biobanks, BioVU	Local biobanks	64459	Genetic-phenotypic association discovery/replication	Neoplastic	ICD, Phecodes	Phecodes	Yes, replication analysis	Yes	African, European	Multi-ancestral (predominantly European)	Multi-ancestral
34338750	Mammographic features are associated with cardiometabolic disease risk and mortality	Grassmann F, Yang H, Eriksson M, Azam S, Hall P, Czene K.	Eur Heart J. 2021 Sep 7;42(34):3361-3370. doi: 10.1093/eurheartj/ehab502.	Eur Heart J	2021	10.1093/eurheartj/ehab502	Aims: In recent years, microcalcifications identified in routine mammograms were found to be associated with cardiometabolic disease in women. Here, we aimed to systematically evaluate the association of microcalcifications and other mammographic features with cardiometabolic disease risk and mortality in a large screening cohort and to understand a potential genetic contribution. Methods and res…	Mammographic features	Disease Relevant	Diagnosis codes	Diagnosis codes	KARMA	Registry database	57867	Phenotype associations	Cardiovascular	ICD, Phecodes	Phecodes	No	No	Swedish population, Unreported or Ill-defined	Unreported or Ill-defined	Unreported or Ill-defined	Checked
32793923	A phenome-wide association study (PheWAS) of COVID-19 outcomes by race using the electronic health records data in Michigan Medicine	Salvatore M, Gu T, Mack JA, Sankar SP, Patil S, Valley TS, Singh K, Nallamothu BK, Kheterpal S, Lisabeth L, Fritsche LG, Mukherjee B.	medRxiv. 2021 Feb 20:2020.06.29.20141564. doi: 10.1101/2020.06.29.20141564. Preprint.	medRxiv	2021	10.1101/2020.06.29.20141564	Background: We perform a phenome-wide scan to identify pre-existing conditions related to COVID-19 susceptibility and prognosis across the medical phenome and how they vary by race. Methods: The study is comprised of 53,853 patients who were tested/positive for COVID-19 between March 10 and September 2, 2020 at a large academic medical center. Results: Pre-existing conditions strongly associated …	Prognosis	Disease Relevant	Diagnosis codes	Diagnosis codes	Michigan Medicine	Local biobanks	53853	Pre-existing clinical diagnoses	Infectious	ICD, Phecodes	Phecodes	No	No	Whites, Blacks	Multi-ancestral (predominantly European)	Multi-ancestral
32919613	Polygenic Risk of Psychiatric Disorders Exhibits Cross-trait Associations in Electronic Health Record Data From European Ancestry Individuals	Kember RL, Merikangas AK, Verma SS, Verma A, Judy R; Regeneron Genetics Center, Damrauer SM, Ritchie MD, Rader DJ, Bu?an M.	Biol Psychiatry. 2021 Feb 1;89(3):236-245. doi: 10.1016/j.biopsych.2020.06.026. Epub 2020 Jul 6.	Biol Psychiatry	2021	10.1016/j.biopsych.2020.06.026	Background: Prediction of disease risk is a key component of precision medicine. Common traits such as psychiatric disorders have a complex polygenic architecture, making the identification of a single risk predictor difficult. Polygenic risk scores (PRSs) denoting the sum of an individual's genetic liability for a disorder are a promising biomarker for psychiatric disorders, but they require eva…	PRS	Genetic variants	Diagnosis codes	Diagnosis codes	Penn Medicine	Local biobanks	52354	PRS-phenotype associations	Psychiatric	ICD, Phecodes	Phecodes	No	No	European	European	European
34715901	Integration of genetic, transcriptomic, and clinical data provides insight into 16p11.2 and 22q11.2 CNV genes	Vysotskiy M, Zhong X, Miller-Fleming TW, Zhou D; Autism Working Group of the Psychiatric Genomics Consortium^; Bipolar Disorder Working Group of the Psychiatric Genomics Consortium^; Schizophrenia Working Group of the Psychiatric Genomics Consortium^, Cox NJ, Weiss LA.	Genome Med. 2021 Oct 29;13(1):172. doi: 10.1186/s13073-021-00972-1.	Genome Med	2021	10.1186/s13073-021-00972-1	Background: Deletions and duplications of the multigenic 16p11.2 and 22q11.2 copy number variant (CNV) regions are associated with brain-related disorders including schizophrenia, intellectual disability, obesity, bipolar disorder, and autism spectrum disorder (ASD). The contribution of individual CNV genes to each of these identified phenotypes is unknown, as well as the contribution of these CN…	CNVs	Genetic variants	Diagnosis codes	Diagnosis codes	Local biobanks, BioVU	Local biobanks	48000	Pleiotropy	Neurologic	ICD, Phecodes	Phecodes	No	No	European	European	European
33441424	Kidney disease genetic risk variants alter lysosomal beta-mannosidase (MANBA) expression and disease severity	Gu X, Yang H, Sheng X, Ko YA, Qiu C, Park J, Huang S, Kember R, Judy RL, Park J, Damrauer SM, Nadkarni G, Loos RJF, My VTH, Chaudhary K, Bottinger EP, Paranjpe I, Saha A, Brown C, Akilesh S, Hung AM, Palmer M, Baras A, Overton JD, Reid J, Ritchie M, Rader DJ, Susztak K.	Sci Transl Med. 2021 Jan 13;13(576):eaaz1458. doi: 10.1126/scitranslmed.aaz1458.	Sci Transl Med	2021	10.1126/scitranslmed.aaz1458	More than 800 million people in the world suffer from chronic kidney disease (CKD). Genome-wide association studies (GWAS) have identified hundreds of loci where genetic variants are associated with kidney function; however, causal genes and pathways for CKD remain unknown. Here, we performed integration of kidney function GWAS and human kidney-specific expression quantitative trait analysis and …	LOF variants	Genetic variants	Diagnosis codes	Diagnosis codes	BioMe, Penn Medicine Biobank	Multi-cohort	40963	Genetic-phenotypic association discovery/replication	Endocrine & Metabolic	ICD	ICD	No, meta-analysis, EHR comparison	No	African, East Asian, European, Hispanic, Native American, South Asian, BioMe and Penn Medicine	Multi-ancestral (predominantly European)	Multi-ancestral
34326492	Large scale clinical exome sequencing uncovers the scope and severity of skin disorders associated with MC1R genetic variants	Moore BS, Luo JZ, Stepanchick AN, Mirshahi T.	Genet Med. 2021 Dec;23(12):2386-2393. doi: 10.1038/s41436-021-01284-w. Epub 2021 Jul 29.	Genet Med	2021	10.1038/s41436-021-01284-w	Purpose: Genetic variation in MC1R is a main determinant of red hair color (RHC) phenotype and confers susceptibility to skin disorders. Methods: We assessed the effects and function of MC1R variants identified in our clinical cohort of 135,947 participants with available exome sequencing using phenome-wide association scan (PheWAS). Expression and function of several variants were evaluated. Res…	Genetic variants	Genetic variants	Diagnosis codes	Diagnosis codes	Geisinger-Regneron DiscovEHR	Local biobanks	38155	Genetic-phenotypic association discovery/replication	Other	ICD, Phecodes	Phecodes	Yes, replication analysis	Yes	African, East Asian, European, Hispanic, Native American, Asian	Multi-ancestral (predominantly European)	Multi-ancestral
34211121	Patterns of brain asymmetry associated with polygenic risks for autism and schizophrenia implicate language and executive functions but not brain masculinization	Sha Z, Schijven D, Francks C.	Mol Psychiatry. 2021 Dec;26(12):7652-7660. doi: 10.1038/s41380-021-01204-z. Epub 2021 Jul 1.	Mol Psychiatry	2021	10.1038/s41380-021-01204-z	Autism spectrum disorder (ASD) and schizophrenia have been conceived as partly opposing disorders in terms of systemizing vs. empathizing cognitive styles, with resemblances to male vs. female average sex differences. Left-right asymmetry of the brain is an important aspect of its organization that shows average differences between the sexes and can be altered in both ASD and schizophrenia. Here …	PRS	Genetic variants	Diagnosis codes, categorical, continuous variable	Multiple	UK Biobank	National biobank	35256	PRS-phenotype associations	Neurologic	ICD	ICD	No	No	White British ancestry	European	European
32954408	Sleep health, diseases, and pain syndromes: findings from an electronic health record biobank	Dashti HS, Cade BE, Stutaite G, Saxena R, Redline S, Karlson EW.	Sleep. 2021 Mar 12;44(3):zsaa189. doi: 10.1093/sleep/zsaa189.	Sleep	2021	10.1093/sleep/zsaa189	Study objectives: Implementation of electronic health record biobanks has facilitated linkage between clinical and questionnaire data and enabled assessments of relationships between sleep health and diseases in phenome-wide association studies (PheWAS). In the Mass General Brigham Biobank, a large health system-based study, we aimed to systematically catalog associations between time in bed, sle…	Questionnaire variables	Social & Environmental	Diagnosis codes	Diagnosis codes	Mass General Brigham	Local biobanks	34651	Lifestyle-health associations	Multi-disease	ICD, Phecodes	Phecodes	Yes, replication analysis	Yes	Asian, White, Black	Multi-ancestral (predominantly European)	Multi-ancestral
34673309	Two data-driven approaches to identifying the spectrum of problematic opioid use: A pilot study within a chronic pain cohort	Schirle L, Jeffery A, Yaqoob A, Sanchez-Roige S, Samuels DC.	Int J Med Inform. 2021 Dec;156:104621. doi: 10.1016/j.ijmedinf.2021.104621. Epub 2021 Oct 15.	Int J Med Inform	2021	10.1016/j.ijmedinf.2021.104621	Background: Although electronic health records (EHR) have significant potential for the study of opioid use disorders (OUD), detecting OUD in clinical data is challenging. Models using EHR data to predict OUD often rely on case/control classifications focused on extreme opioid use. There is a need to expand this work to characterize the spectrum of problematic opioid use. Methods: Using a large a…	Disease phenotype	Disease Relevant	Diagnosis codes	Diagnosis codes	Local biobanks, BioVU	Local biobanks	29868	Comorbidities	Psychiatric	ICD, Phecodes	Phecodes	Yes, replication analysis	Yes	Caucasian descent	European	European
33774203	ConceptWAS: A high-throughput method for early identification of COVID-19 presenting symptoms and characteristics from clinical notes	Zhao J, Grabowska ME, Kerchberger VE, Smith JC, Eken HN, Feng Q, Peterson JF, Trent Rosenbloom S, Johnson KB, Wei WQ.	J Biomed Inform. 2021 May;117:103748. doi: 10.1016/j.jbi.2021.103748. Epub 2021 Mar 25.	J Biomed Inform	2021	10.1016/j.jbi.2021.103748	Objective: Identifying symptoms and characteristics highly specific to coronavirus disease 2019 (COVID-19) would improve the clinical and public health response to this pandemic challenge. Here, we describe a high-throughput approach - Concept-Wide Association Study (ConceptWAS) - that systematically scans a disease's clinical manifestations from clinical notes. We used this method to identify sy…	Disease phenotype	Disease Relevant	Clinical text	Clinical text	Local biobanks, BioVU	Local biobanks	19692	Disease progression	Infectious	Clinical text, UMLS, SNOMED	Multiple	No	No	Asian, White, Black	Multi-ancestral (predominantly European)	Multi-ancestral
32966749	Mapping the 17q12-21.1 Locus for Variants Associated with Early-Onset Asthma in African Americans	Gui H, Levin AM, Hu D, Sleiman P, Xiao S, Mak ACY, Yang M, Barczak AJ, Huntsman S, Eng C, Hochstadt S, Zhang E, Whitehouse K, Simons S, Cabral W, Takriti S, Abecasis G, Blackwell TW, Kang HM, Nickerson DA, Germer S, Lanfear DE, Gilliland F, Gauderman WJ, Kumar R, Erle DJ, Martinez FD, Hakonarson H, Burchard EG, Williams LK.	Am J Respir Crit Care Med. 2021 Feb 15;203(4):424-436. doi: 10.1164/rccm.202006-2623OC.	Am J Respir Crit Care Med	2021	10.1164/rccm.202006-2623OC	Rationale: The 17q12-21.1 locus is one of the most highly replicated genetic associations with asthma. Individuals of African descent have lower linkage disequilibrium in this region, which could facilitate identifying causal variants.Objectives: To identify functional variants at 17q12-21.1 associated with early-onset asthma among African American individuals.Methods: We evaluated African Americ…	SNVs	Genetic variants	Diagnosis codes	Diagnosis codes	Genetic Causes of Complex Pediatric Disorders	Multi-cohort	19433	Genetic-phenotypic association discovery/replication	Pulmonary	ICD	ICD	Yes, race cohorts	Yes	Asian, African, European, Latino	Multi-ancestral (predominantly European)	Multi-ancestral
31796895	Genetic risk for major depressive disorder and loneliness in sex-specific associations with coronary artery disease	Dennis J, Sealock J, Levinson RT, Farber-Eger E, Franco J, Fong S, Straub P, Hucks D, Song WL, Linton MF, Fontanillas P, Elson SL, Ruderfer D, Abdellaoui A, Sanchez-Roige S, Palmer AA, Boomsma DI, Cox NJ, Chen G, Mosley JD, Wells QS, Davis LK.	Mol Psychiatry. 2021 Aug;26(8):4254-4264. doi: 10.1038/s41380-019-0614-y. Epub 2019 Dec 3.	Mol Psychiatry	2021	10.1038/s41380-019-0614-y	Major depressive disorder (MDD) and loneliness are phenotypically and genetically correlated with coronary artery disease (CAD), but whether these associations are explained by pleiotropic genetic variants or shared comorbidities is unclear. To tease apart these scenarios, we first assessed the medical morbidity pattern associated with genetic risk factors for MDD and loneliness by conducting a p…	PRS	Genetic variants	Diagnosis codes	Diagnosis codes	Local biobanks, BioVU	Local biobanks	18385	PRS-phenotype associations	Multi-disease	ICD, Phecodes	Phecodes	Yes, replication analysis	Yes	European	European	European
34505903	Characterizing phenotypic abnormalities associated with high-risk individuals developing lung cancer using electronic health records from the All of Us researcher workbench	Na J, Zong N, Wang C, Midthun DE, Luo Y, Yang P, Jiang G.	J Am Med Inform Assoc. 2021 Oct 12;28(11):2313-2324. doi: 10.1093/jamia/ocab174.	J Am Med Inform Assoc	2021	10.1093/jamia/ocab174	Objective: The study sought to test the feasibility of conducting a phenome-wide association study to characterize phenotypic abnormalities associated with individuals at high risk for lung cancer using electronic health records. Materials and methods: We used the beta release of the All of Us Researcher Workbench with clinical and survey data from a population of 225 000 subjects. We identified …	High-risk groups	Disease Relevant	Diagnosis codes	Diagnosis codes	All of Us	National biobank	12103	Lifestyle-health associations	Pulmonary	ICD, SNOMED CT, Phecodes, OMOP	Multiple	Yes, replication analysis	Yes	Non-hispanic White, African American, Hispanic or Latino	Multi-ancestral (predominantly European)	Multi-ancestral
32436120	A Phenome-Wide Analysis of Healthcare Costs Associated with Inflammatory Bowel Diseases	Cai W, Cagan A, He Z, Ananthakrishnan AN.	Dig Dis Sci. 2021 Mar;66(3):760-767. doi: 10.1007/s10620-020-06329-9. Epub 2020 May 20.	Dig Dis Sci	2021	10.1007/s10620-020-06329-9	Introduction: Crohn's disease (CD) and ulcerative colitis (UC) are associated with considerable direct healthcare costs. There have been few comprehensive analyses of all IBD- and non-IBD comorbidities that determine direct costs in this population. Methods: We used data from a validated cohort of patients with inflammatory bowel disease (IBD). Total healthcare costs were estimated as a sum of co…	Healthcare costs	Social & Environmental	Diagnosis codes	Diagnosis codes	Partners HealthCare System	Multi-cohort	10721	Healthcare costs	Digestive	ICD, Phecodes	Phecodes	No	No	Majority white ethnicity	Multi-ancestral (predominantly European)	Multi-ancestral
33763119	Genome-Wide Identification of Rare and Common Variants Driving Triglyceride Levels in a Nevada Population	Read RW, Schlauch KA, Lombardi VC, Cirulli ET, Washington NL, Lu JT, Grzymski JJ.	Front Genet. 2021 Mar 2;12:639418. doi: 10.3389/fgene.2021.639418. eCollection 2021.	Front Genet	2021	10.3389/fgene.2021.639418	Clinical conditions correlated with elevated triglyceride levels are well-known: coronary heart disease, hypertension, and diabetes. Underlying genetic and phenotypic mechanisms are not fully understood, partially due to lack of coordinated genotypic-phenotypic data. Here we use a subset of the Healthy Nevada Project, a population of 9,183 sequenced participants with longitudinal electronic healt…	Triglyceride levels	Biomarkers	Diagnosis codes	Diagnosis codes	Healthy Nevada Project	Local biobanks	9183	Genetic-phenotypic association discovery/replication	Multi-disease	ICD, Phecodes	Phecodes	No	No	European	European	European
34079032	Association of the transthyretin variant V122I with polyneuropathy among individuals of African ancestry	Parker MM, Damrauer SM, Tcheandjieu C, Erbe D, Aldinc E, Hawkins PN, Gillmore JD, Hull LE, Lynch JA, Joseph J, Ticau S, Flynn-Carroll AO, Deaton AM, Ward LD, Assimes TL, Tsao PS, Chang KM, Rader DJ, Fitzgerald K, Vaishnaw AK, Hinkle G, Nioi P.	Sci Rep. 2021 Jun 2;11(1):11645. doi: 10.1038/s41598-021-91113-6.	Sci Rep	2021	10.1038/s41598-021-91113-6	Hereditary transthyretin-mediated (hATTR) amyloidosis is an underdiagnosed, progressively debilitating disease caused by mutations in the transthyretin (TTR) gene. V122I, a common pathogenic TTR mutation, is found in 3-4% of individuals of African ancestry in the United States and has been associated with cardiomyopathy and heart failure. To better understand the phenotypic consequences of carryi…	Genetic variants	Genetic variants	Diagnosis codes	Diagnosis codes	UK Biobank, Million Veteran Program, Penn Medicine Bank	Multi-cohort	6062	Genetic-phenotypic association discovery/replication	Multi-disease	ICD	ICD	Yes, replication analysis	Yes	African	African	African
34678161	Leveraging health systems data to characterize a large effect variant conferring risk for liver disease in Puerto Ricans	Belbin GM, Rutledge S, Dodatko T, Cullina S, Turchin MC, Kohli S, Torre D, Yee MC, Gignoux CR, Abul-Husn NS, Houten SM, Kenny EE.	Am J Hum Genet. 2021 Nov 4;108(11):2099-2111. doi: 10.1016/j.ajhg.2021.09.016. Epub 2021 Oct 21.	Am J Hum Genet	2021	10.1016/j.ajhg.2021.09.016	The integration of genomic data into health systems offers opportunities to identify genomic factors underlying the continuum of rare and common disease. We applied a population-scale haplotype association approach based on identity-by-descent (IBD) in a large multi-ethnic biobank to a spectrum of disease outcomes derived from electronic health records (EHRs) and uncovered a risk locus for liver …	Haplotypic alleles, genetic variants	Genetic variants	Diagnosis codes, laboratory values	Laboratory values	BioMe	Local biobanks	5100	Genetic-phenotypic association discovery/replication	Endocrine & Metabolic	ICD	ICD	No	No	Puerto Rican ancestry (Indigenous, African, European multi-ethnic background)	Multi-ancestral (Puerto Rican)	Multi-ancestral
34828318	A KCNQ4 c.546C>G Genetic Variant Associated with Late Onset Non-Syndromic Hearing Loss in a Taiwanese Population	Yen TT, Chen IC, Hua MW, Wei CY, Shih KH, Li JL, Lin CH, Hsiao TH, Chen YM, Jiang RS.	Genes (Basel). 2021 Oct 27;12(11):1711. doi: 10.3390/genes12111711.	Genes (Basel)	2021	10.3390/genes12111711	Clinical presentation is heterogeneous for autosomal dominant nonsyndromic hearing loss (ADNSHL). Variants of KCNQ4 gene is a common genetic factor of ADNSHL. Few studies have investigated the association between hearing impairment and the variant c.546C>G of KCNQ4. Here, we investigated the phenotype and clinical manifestations of the KCNQ4 variant. Study subjects were selected from the particip…	Genetic variants	Genetic variants	Diagnosis codes	Diagnosis codes	Taiwan Precision Medicine Initiative	National biobank	348	Genetic-phenotypic association discovery/replication	Neurologic	ICD	ICD	No	No	Taiwanese ancestry	Asian	Asian
31953887	The phenotypical implications of immune dysregulation in fragile X syndrome	Yu KH, Palmer N, Fox K, Prock L, Mandl KD, Kohane IS, Prilutsky D.	Eur J Neurol. 2020 Mar;27(3):590-593. doi: 10.1111/ene.14146. Epub 2020 Jan 17.	Eur J Neurol	2020	10.1111/ene.14146	Background and purpose: Immune system dysfunction and inflammatory dysregulation have been shown in several animal models of fragile X syndrome (FXS). However, the phenotypical implications of this dysregulation have not been systematically evaluated in a large patient cohort. Methods: Five thousand seven hundred thirty-six FXS patients from a nationwide health insurance database were identified …	FXS	Disease Relevant	Diagnosis codes	Diagnosis codes	Aetna	Registry database	579336	Comorbidities	Multi-disease	ICD, Phecodes	Phecodes	No	No	Unreported or Ill-defined	Unreported or Ill-defined	Unreported or Ill-defined	Checked
33003294	A Comprehensive Assessment of the Associations Between Season of Conception and Birth Defects, Texas, 1999-2015	Benavides E, Lupo PJ, Langlois PH, Schraw JM.	Int J Environ Res Public Health. 2020 Sep 29;17(19):7120. doi: 10.3390/ijerph17197120.	Int J Environ Res Public Health	2020	10.3390/ijerph17197120	Birth defects prevalence may vary seasonally, but previous studies have focused on a few commonly occurring phenotypes. We performed a phenome-wide association study (PheWAS) in order to evaluate the associations between season of conception and a broad range of birth defects. Date of conception was estimated for all livebirths and birth defect cases in Texas from 1999-2015 using data from vital …	Season of conception	Social & Environmental	Diagnosis codes	Diagnosis codes	Texas Birth Defects Registry	Registry database	578432	Season-birth defect associations	Multi-disease	BPA4, ICD	BPA4	Yes	Yes	Hispanic, NHW, NHB, Other	Multi-ancestral (predominantly Hispanic)	Multi-ancestral
32675199	The undiagnosed disease burden associated with alpha-1 antitrypsin deficiency genotypes	Nakanishi T, Forgetta V, Handa T, Hirai T, Mooser V, Lathrop GM, Cookson WOCM, Richards JB.	Eur Respir J. 2020 Dec 10;56(6):2001441. doi: 10.1183/13993003.01441-2020. Print 2020 Dec.	Eur Respir J	2020	10.1183/13993003.01441-2020	Alpha-1 antitrypsin deficiency (AATD), mainly due to the PI*ZZ genotype in SERPINA1, is one of the most common inherited diseases. Since it is associated with a high disease burden and partially prevented by smoking cessation, identification of PI*ZZ individuals through genotyping could improve health outcomes.We examined the frequency of the PI*ZZ genotype in individuals with and without diagnos…	Genetic variants	Genetic variants	Diagnosis codes	Diagnosis codes	UK Biobank	National biobank	458164	Genetic-phenotypic association discovery/replication	Pulmonary	ICD, Phecodes	Phecodes	No	No	European	European	European
32901066	Human genetic determinants of the gut microbiome and their associations with health and disease: a phenome-wide association study	Groot HE, van de Vegte YJ, Verweij N, Lipsic E, Karper JC, van der Harst P.	Sci Rep. 2020 Sep 8;10(1):14771. doi: 10.1038/s41598-020-70724-5.	Sci Rep	2020	10.1038/s41598-020-70724-5	Small-scale studies have suggested a link between the human gut microbiome and highly prevalent diseases. However, the extent to which the human gut microbiome can be considered a determinant of disease and healthy aging remains unknown. We aimed to determine the spectrum of diseases that are linked to the human gut microbiome through the utilization of its genetic determinants as a proxy for its…	SNVs	Genetic variants	Diagnosis codes, physical measurements, laboratory values	Multiple	UK Biobank	National biobank	422417	Genetic-phenotypic association discovery/replication	Multi-disease	ICD	ICD	No	No	Caucasian British descent	European	European
32466883	Ascertainment Bias in the Association Between Elevated Lipoprotein(a) and Familial Hypercholesterolemia	Trinder M, DeCastro ML, Azizi H, Cermakova L, Jackson LM, Frohlich J, Mancini GBJ, Francis GA, Brunham LR.	J Am Coll Cardiol. 2020 Jun 2;75(21):2682-2693. doi: 10.1016/j.jacc.2020.03.065.	J Am Coll Cardiol	2020	10.1016/j.jacc.2020.03.065	Background: Lipoprotein(a) is an atherogenic low-density lipoprotein-like particle and circulating levels are largely determined by genetics. Patients with familial hypercholesterolemia (FH) have elevated lipoprotein(a); however, it remains unclear why. Objectives: This study compared the levels of lipoprotein(a) and associated genetic factors between individuals that were ascertained for FH clin…	PRS	Genetic variants	Diagnosis codes, self-reports, medication (self-reported)	Multiple	UK Biobank	National biobank	409803	Genetic-phenotypic association discovery/replication, LPA	Cardiovascular	ICD	ICD	No	No	Caucasian British descent	European	European
31815349	Genetic variants that associate with cirrhosis have pleiotropic effects on human traits	Chen VL, Chen Y, Du X, Handelman SK, Speliotes EK.	Liver Int. 2020 Feb;40(2):405-415. doi: 10.1111/liv.14321. Epub 2020 Jan 1.	Liver Int	2020	10.1111/liv.14321	Background and aims: Cirrhosis is characterized by extensive fibrosis of the liver and is a major cause of liver-related mortality. Cirrhosis is partially heritable but genetic contributions to cirrhosis have not been systemically explored. Here, we carry out association analyses with cirrhosis in two large biobanks and determine the effects of cirrhosis associated variants on multiple human dise…	SNVs	Genetic variants	Diagnosis codes	Diagnosis codes	UK Biobank	National biobank	408961	Genetic-phenotypic association discovery/replication	Endocrine & Metabolic	ICD	ICD	No	No	European	European	European
32511104	ApoE e2 and aging-related outcomes in 379,000 UK Biobank participants	Kuo CL, Pilling LC, Atkins JL, Kuchel GA, Melzer D.	Aging (Albany NY). 2020 Jun 8;12(12):12222-12233. doi: 10.18632/aging.103405. Epub 2020 Jun 8.	Aging (Albany NY)	2020	10.18632/aging.103405	The Apolipoprotein E (APOE) e4 allele is associated with reduced longevity and increased Coronary Artery Disease (CAD) and Alzheimer's disease, with e4e4 having markedly larger effect sizes than e3e4. The e2 longevity promoting variant is less studied. We conducted a phenome-wide association study of ApoE e2e3 and e2e2 with aging phenotypes, to assess their potential as targets for anti-aging int…	Genetic variants	Genetic variants	Diagnosis codes, biomarkers/laboratory values, physical measurements	Multiple	UK Biobank	National biobank	379000	Genetic-phenotypic association discovery/replication	Multi-disease	ICD	ICD	No	No	European	European	European
32638561	Phenotypic and Molecular Characterization of Risk Loci Associated With Asthma and Lung Function	Karaca M, Atceken N, Karaca ?, Civelek E, ?ekerel BE, Polimanti R.	Allergy Asthma Immunol Res. 2020 Sep;12(5):806-820. doi: 10.4168/aair.2020.12.5.806.	Allergy Asthma Immunol Res	2020	10.4168/aair.2020.12.5.806	Purpose: Respiratory diseases have a highly multifactorial etiology where different mechanisms contribute to the individual's susceptibility. We conducted a deep characterization of loci associated with asthma and lung function by previous genome-wide association studies (GWAS). Methods: Sixteen variants were selected from previous GWAS of childhood/adult asthma and pulmonary function tests. We c…	Risk alleles, genetic variants	Genetic variants	Diagnosis codes, physical measurements, clinical text	Multiple	UK Biobank	National biobank	361194	Genetic-phenotypic association discovery/replication	Pulmonary	ICD	ICD	No	No	European	European	European
33198801	A phenome-wide association study of ABO blood groups	Li S, Schooling CM.	BMC Med. 2020 Nov 17;18(1):334. doi: 10.1186/s12916-020-01795-4.	BMC Med	2020	10.1186/s12916-020-01795-4	Background: ABO blood group is associated with differences in lifespan, cardiovascular disease, and some cancers, for reasons which are incompletely understood. To gain sex-specific additional insight about potential mechanisms driving these common conditions for future interventions, we characterized associations of ABO blood group antigen across the phenotype sex-specifically. Methods: We perfo…	SNVs	Genetic variants	Diagnosis codes, laboratory values, physical measurements	Multiple	UK Biobank	National biobank	347003	Genetic-phenotypic association discovery/replication	Hematopoietic	ICD	ICD	Yes	Yes	Primarily White British (European), however, ill-defined, little mention of ancestry or demographic data	Unreported or Ill-defined	Unreported or Ill-defined	Checked
31427754	Association between major depressive disorder and multiple disease outcomes: a phenome-wide Mendelian randomisation study in the UK Biobank	Mulugeta A, Zhou A, King C, Hyppönen E.	Mol Psychiatry. 2020 Jul;25(7):1469-1476. doi: 10.1038/s41380-019-0486-1. Epub 2019 Aug 19.	Mol Psychiatry	2020	10.1038/s41380-019-0486-1	Depression affects all aspects of an individual's life but evidence relating to the causal effects on health is limited. We used information from 337,536 UK Biobank participants and performed hypothesis-free phenome-wide association analyses between major depressive disorder (MDD) genetic risk score (GRS) and 925 disease outcomes. GRS-disease outcome associations passing the multiple-testing corr…	GRS	Genetic variants	Diagnosis codes	Diagnosis codes	UK Biobank	National biobank	337536	Comorbidities	Psychiatric	ICD, Phecodes	Phecodes	No	No	White British	European	European
33089118	Mendelian randomization case-control PheWAS in UK Biobank shows evidence of causality for smoking intensity in 28 distinct clinical conditions	King C, Mulugeta A, Nabi F, Walton R, Zhou A, Hyppönen E.	EClinicalMedicine. 2020 Jul 31;26:100488. doi: 10.1016/j.eclinm.2020.100488. eCollection 2020 Sep.	EClinicalMedicine	2020	10.1016/j.eclinm.2020.100488	Background: Smoking is one of the greatest threats to public health worldwide. We integrated phenome-wide association study (PheWAS) and Mendelian randomization (MR) approaches to explore causal effects of genetically predicted smoking intensity across the human disease spectrum. Methods: We conducted PheWAS case-control analyses in 152,483 ever smokers of White-British ancestry, aged 39-73 years…	PRS	Genetic variants	Diagnosis codes	Diagnosis codes	UK Biobank	National biobank	337483	Lifestyle-health associations	Multi-disease	ICD, Phecodes	Phecodes	No	No	White British	European	European
33226994	A phenome-wide association study of 26 mendelian genes reveals phenotypic expressivity of common and rare variants within the general population	Tcheandjieu C, Aguirre M, Gustafsson S, Saha P, Potiny P, Haendel M, Ingelsson E, Rivas MA, Priest JR.	PLoS Genet. 2020 Nov 23;16(11):e1008802. doi: 10.1371/journal.pgen.1008802. eCollection 2020 Nov.	PLoS Genet	2020	10.1371/journal.pgen.1008802	The clinical evaluation of a genetic syndrome relies upon recognition of a characteristic pattern of signs or symptoms to guide targeted genetic testing for confirmation of the diagnosis. However, individuals displaying a single phenotype of a complex syndrome may not meet criteria for clinical diagnosis or genetic testing. Here, we present a phenome-wide association study (PheWAS) approach to sy…	Mendelian genes	Genetic variants	Diagnosis codes, biomarkers/laboratory values	Laboratory values	UK Biobank	National biobank	337198	Genetic-phenotypic association discovery/replication	Multi-disease	ICD, OPCS, HPO	Multiple	No	No	White British	European	European
32533189	Impact of sex hormone-binding globulin on the human phenome	Arathimos R, Millard LAC, Bell JA, Relton CL, Suderman M.	Hum Mol Genet. 2020 Jul 21;29(11):1824-1832. doi: 10.1093/hmg/ddz269.	Hum Mol Genet	2020	10.1093/hmg/ddz269	Background: Sex hormone-binding globulin (SHBG) is a circulating glycoprotein and a regulator of sex hormone levels, which has been shown to influence various traits and diseases. The molecular nature of SHBG makes it a feasible target for preventative or therapeutic interventions. A systematic study of its effects across the human phenome may uncover novel associations. Methods: We used a Mendel…	SHBG allele scores	Genetic variants	Diagnosis codes, physical measurements, clinical text	Multiple	UK Biobank	National biobank	334977	Allele score-phenotypic associations	Endocrine & Metabolic	ICD	ICD	No	No	Unreported or Ill-defined	Unreported or Ill-defined	Unreported or Ill-defined	Checked
32284183	Association between habitual coffee consumption and multiple disease outcomes: A Mendelian randomisation phenome-wide association study in the UK Biobank	Nicolopoulos K, Mulugeta A, Zhou A, Hyppönen E.	Clin Nutr. 2020 Nov;39(11):3467-3476. doi: 10.1016/j.clnu.2020.03.009. Epub 2020 Mar 13.	Clin Nutr	2020	10.1016/j.clnu.2020.03.009	Background: Coffee is the most commonly consumed beverage in the world after water, however the debate as to whether coffee consumption is beneficial or detrimental to health continues. Current evidence of the link between coffee and health outcomes is predominately observational, thus subject to methodological issues such a confounding and reverse causation. Methods: This Mendelian randomisation…	GRS	Genetic variants	Diagnosis codes	Diagnosis codes	UK Biobank	National biobank	333214	Lifestyle-health associations	Multi-disease	ICD, Phecodes	Phecodes	No	No	White British ancestry	European	European
33166319	PCSK9 loss of function is protective against extra-coronary atherosclerotic cardiovascular disease in a large multi-ethnic cohort	Small AM, Huffman JE, Klarin D, Lynch JA, Assimes T, DuVall S, Sun YV, Shere L, Natarajan P, Gaziano M, Rader DJ, Wilson PWF, Tsao PS, Chang KM, Cho K, O'Donnell CJ, Casas JP, Damrauer SM; VA Million Veteran Program.	PLoS One. 2020 Nov 9;15(11):e0239752. doi: 10.1371/journal.pone.0239752. eCollection 2020.	PLoS One	2020	10.1371/journal.pone.0239752	Background: Therapeutic inhibition of PCSK9 protects against coronary artery disease (CAD) and ischemic stroke (IS). The impact on other diseases remains less well characterized. Methods: We created a genetic risk score (GRS) for PCSK9 using four single nucleotide polymorphisms (SNPs) at or near the PCSK9 locus known to impact lower LDL-Cholesterol (LDL-C): rs11583680, rs11591147, rs2479409, and …	GRS	Genetic variants	Diagnosis codes	Diagnosis codes	Million Veteran Program	National biobank	312097	Genetic-phenotypic association discovery/replication, PCSK9	Cardiovascular	ICD, Phecodes	Phecodes	No	No	White, Black, Hispanic	Multi-ancestral (predominantly European)	Multi-ancestral
33080795	The Causal Effects of Blood Iron and Copper on Lipid Metabolism Diseases: Evidence from Phenome-Wide Mendelian Randomization Study	Zhou J, Liu C, Francis M, Sun Y, Ryu MS, Grider A, Ye K.	Nutrients. 2020 Oct 17;12(10):3174. doi: 10.3390/nu12103174.	Nutrients	2020	10.3390/nu12103174	Blood levels of iron and copper, even within their normal ranges, have been associated with a wide range of clinical outcomes. The available epidemiological evidence for these associations is often inconsistent and suffers from confounding and reverse causation. This study aims to examine the causal clinical effects of blood iron and copper with Mendelian randomization (MR) analyses. Genetic inst…	PRS	Genetic variants	Diagnosis codes	Diagnosis codes	UK Biobank	National biobank	310999	Causal effects of phenotype	Multi-disease	ICD, Phecodes	Phecodes	No	No	European	European	European
33125279	Cardiac Imaging of Aortic Valve Area From 34 287 UK Biobank Participants Reveals Novel Genetic Associations and Shared Genetic Comorbidity With Multiple Disease Phenotypes	Córdova-Palomera A, Tcheandjieu C, Fries JA, Varma P, Chen VS, Fiterau M, Xiao K, Tejeda H, Keavney BD, Cordell HJ, Tanigawa Y, Venkataraman G, Rivas MA, Ré C, Ashley E, Priest JR.	Circ Genom Precis Med. 2020 Dec;13(6):e003014. doi: 10.1161/CIRCGEN.120.003014. Epub 2020 Oct 30.	Circ Genom Precis Med	2020	10.1161/CIRCGEN.120.003014	Background: The aortic valve is an important determinant of cardiovascular physiology and anatomic location of common human diseases. Methods: From a sample of 34 287 white British ancestry participants, we estimated functional aortic valve area by planimetry from prospectively obtained cardiac magnetic resonance imaging sequences of the aortic valve. Aortic valve area measurements were submitted…	PRS	Genetic variants	Diagnosis codes, GBE phenotypes	Multiple	UK Biobank	National biobank	308683	Phenotyping of cardiac imaging	Cardiovascular	ICD, Phecodes	Phecodes	No	No	White British ancestry	European	European
31917831	A Polygenic and Phenotypic Risk Prediction for Polycystic Ovary Syndrome Evaluated by Phenome-Wide Association Studies	Joo YY, Actkins K, Pacheco JA, Basile AO, Carroll R, Crosslin DR, Day F, Denny JC, Velez Edwards DR, Hakonarson H, Harley JB, Hebbring SJ, Ho K, Jarvik GP, Jones M, Karaderi T, Mentch FD, Meun C, Namjou B, Pendergrass S, Ritchie MD, Stanaway IB, Urbanek M, Walunas TL, Smith M, Chisholm RL, Kho AN, Davis L, Hayes MG; International PCOS Consortium.	J Clin Endocrinol Metab. 2020 Jun 1;105(6):1918-36. doi: 10.1210/clinem/dgz326.	J Clin Endocrinol Metab	2020	10.1210/clinem/dgz326	Context: As many as 75% of patients with polycystic ovary syndrome (PCOS) are estimated to be unidentified in clinical practice. Objective: Utilizing polygenic risk prediction, we aim to identify the phenome-wide comorbidity patterns characteristic of PCOS to improve accurate diagnosis and preventive treatment. Design, patients, and methods: Leveraging the electronic health records (EHRs) of 124 …	PRS	Genetic variants	Diagnosis codes	Diagnosis codes	eMERGE	Multi-cohort	91144	Comorbidities	Genitourinary	ICD, Phecodes	Phecodes	Yes	Yes	European, African, Asian	Multi-ancestral (predominantly European)	Multi-ancestral
33175840	LabWAS: Novel findings and study design recommendations from a meta-analysis of clinical labs in two independent biobanks	Goldstein JA, Weinstock JS, Bastarache LA, Larach DB, Fritsche LG, Schmidt EM, Brummett CM, Kheterpal S, Abecasis GR, Denny JC, Zawistowski M.	PLoS Genet. 2020 Nov 11;16(11):e1009077. doi: 10.1371/journal.pgen.1009077. eCollection 2020 Nov.	PLoS Genet	2020	10.1371/journal.pgen.1009077	Phenotypes extracted from Electronic Health Records (EHRs) are increasingly prevalent in genetic studies. EHRs contain hundreds of distinct clinical laboratory test results, providing a trove of health data beyond diagnoses. Such lab data is complex and lacks a ubiquitous coding scheme, making it more challenging than diagnosis data. Here we describe the first large-scale cross-health system geno…	SNVs	Genetic variants	Diagnosis codes, laboratory values	Laboratory values	Local biobanks, Michigan Genomics Initiative	Multi-cohort	57869	Lab trait associations	Multi-disease	ICD	ICD	Yes	Yes	European	European	European
32711518	Characterization of genetic and phenotypic heterogeneity of obstructive sleep apnea using electronic health records	Veatch OJ, Bauer CR, Keenan BT, Josyula NS, Mazzotti DR, Bagai K, Malow BA, Robishaw JD, Pack AI, Pendergrass SA.	BMC Med Genomics. 2020 Jul 25;13(1):105. doi: 10.1186/s12920-020-00755-4.	BMC Med Genomics	2020	10.1186/s12920-020-00755-4	Background: Obstructive sleep apnea (OSA) is defined by frequent episodes of reduced or complete cessation of airflow during sleep and is linked to negative health outcomes. Understanding the genetic factors influencing expression of OSA may lead to new treatment strategies. Electronic health records (EHRs) can be leveraged to both validate previously reported OSA-associated genomic variation and…	SNVs	Genetic variants	Diagnosis codes, laboratory values	Laboratory values	Local biobanks, Geisinger Health System	Multi-cohort	39407	Genetic-phenotypic association discovery/replication	Multi-disease	ICD, LOINC	Other	Yes	Yes	European, African	Multi-ancestral (predominantly European)	Multi-ancestral
33033174	Repurposing of a Thromboxane Receptor Inhibitor Based on a Novel Role in Metastasis Identified by Phenome-Wide Association Study	Werfel TA, Hicks DJ, Rahman B, Bendeman WE, Duvernay MT, Maeng JG, Hamm H, Lavieri RR, Joly MM, Pulley JM, Elion DL, Brantley-Sieders DM, Cook RS.	Mol Cancer Ther. 2020 Dec;19(12):2454-2464. doi: 10.1158/1535-7163.MCT-19-1106. Epub 2020 Oct 8.	Mol Cancer Ther	2020	10.1158/1535-7163.MCT-19-1106	Although new drug discoveries are revolutionizing cancer treatments, repurposing existing drugs would accelerate the timeline and lower the cost for bringing treatments to cancer patients. Our goal was to repurpose CPI211, a potent and selective antagonist of the thromboxane A2-prostanoid receptor (TPr), a G-protein-coupled receptor that regulates coagulation, blood pressure, and cardiovascular h…	SNVs	Genetic variants	Diagnosis codes	Diagnosis codes	Local biobanks, BioVU	Local biobanks	29722	Drug repositioning/development	Cardiovascular	ICD, Phecodes	Phecodes	No	No	European	European	European
32112228	Leveraging Human Genetics to Identify Safety Signals Prior to Drug Marketing Approval and Clinical Use	Jerome RN, Joly MM, Kennedy N, Shirey-Rice JK, Roden DM, Bernard GR, Holroyd KJ, Denny JC, Pulley JM.	Drug Saf. 2020 Jun;43(6):567-582. doi: 10.1007/s40264-020-00915-6.	Drug Saf	2020	10.1007/s40264-020-00915-6	Introduction: When a new drug or biologic product enters the market, its full spectrum of side effects is not yet fully understood, as use in the real world often uncovers nuances not suggested within the relatively narrow confines of preapproval preclinical and trial work. Objective: We describe a new, phenome-wide association study (PheWAS)- and evidence-based approach for detection of potentia…	Genetic variants	Genetic variants	Diagnosis codes	Diagnosis codes	Local biobanks, BioVU	Local biobanks	29722	Drug repositioning/development	Multi-disease	ICD, Phecodes	Phecodes	Yes	Yes	European	European	European
33203906	Accelerated MRI-predicted brain ageing and its associations with cardiometabolic and brain disorders	Kolbeinsson A, Filippi S, Panagakis Y, Matthews PM, Elliott P, Dehghan A, Tzoulaki I.	Sci Rep. 2020 Nov 17;10(1):19940. doi: 10.1038/s41598-020-76518-z.	Sci Rep	2020	10.1038/s41598-020-76518-z	Brain structure in later life reflects both influences of intrinsic aging and those of lifestyle, environment and disease. We developed a deep neural network model trained on brain MRI scans of healthy people to predict "healthy" brain age. Brain regions most informative for the prediction included the cerebellum, hippocampus, amygdala and insular cortex. We then applied this model to data from a…	Brain age difference	Biomarkers	Diagnosis codes, physical measurements, clinical text	Multiple	UK Biobank	National biobank	21382	Phenotype associations	Neurologic	ICD, Read	Other	Yes, replication analysis	Yes	UKBB, ill-defined ancestry	Unreported or Ill-defined	Unreported or Ill-defined	Checked
33180868	Electronic health record analysis identifies kidney disease as the leading risk factor for hospitalization in confirmed COVID-19 patients	Oetjens MT, Luo JZ, Chang A, Leader JB, Hartzel DN, Moore BS, Strande NT, Kirchner HL, Ledbetter DH, Justice AE, Carey DJ, Mirshahi T.	PLoS One. 2020 Nov 12;15(11):e0242182. doi: 10.1371/journal.pone.0242182. eCollection 2020.	PLoS One	2020	10.1371/journal.pone.0242182	Background: Empirical data on conditions that increase risk of coronavirus disease 2019 (COVID-19) progression are needed to identify high risk individuals. We performed a comprehensive quantitative assessment of pre-existing clinical phenotypes associated with COVID-19-related hospitalization. Methods: Phenome-wide association study (PheWAS) of SARS-CoV-2-positive patients from an integrated hea…	COVID-19 hospital admission	Disease Relevant	Diagnosis codes	Diagnosis codes	Geisinger Health System	Local biobanks	12971	Hospitalization associations	Infectious	ICD, Phecodes	Phecodes	No	No	Unreported or Ill-defined	Unreported or Ill-defined	Unreported or Ill-defined	Checked
31383942	A genome-first approach to aggregating rare genetic variants in LMNA for association with electronic health record phenotypes	Park J, Levin MG, Haggerty CM, Hartzel DN, Judy R, Kember RL, Reza N; Regeneron Genetics Center, Ritchie MD, Owens AT, Damrauer SM, Rader DJ.	Genet Med. 2020 Jan;22(1):102-111. doi: 10.1038/s41436-019-0625-8. Epub 2019 Aug 6.	Genet Med	2020	10.1038/s41436-019-0625-8	Purpose: "Genome-first" approaches, in which genetic sequencing is agnostically linked to associated phenotypes, can enhance our understanding of rare variants' contributions to disease. Loss-of-function variants in LMNA cause a range of rare diseases, including cardiomyopathy. Methods: We leveraged exome sequencing from 11,451 unselected individuals in the Penn Medicine Biobank to associate rare…	Genetic variants	Genetic variants	Diagnosis codes, procedure codes, medications, laboratory values	Multiple	Penn Medicine Biobank	Local biobanks	11451	Genetic-phenotypic association discovery/replication	Multi-disease	ICD, Phecodes	Phecodes	Yes	Yes	European, African	Multi-ancestral (predominantly European)	Multi-ancestral
31932796	Phenome-based approach identifies RIC1-linked Mendelian syndrome through zebrafish models, biobank associations and clinical studies	Unlu G, Qi X, Gamazon ER, Melville DB, Patel N, Rushing AR, Hashem M, Al-Faifi A, Chen R, Li B, Cox NJ, Alkuraya FS, Knapik EW.	Nat Med. 2020 Jan;26(1):98-109. doi: 10.1038/s41591-019-0705-y. Epub 2020 Jan 13.	Nat Med	2020	10.1038/s41591-019-0705-y	Discovery of genotype-phenotype relationships remains a major challenge in clinical medicine. Here, we combined three sources of phenotypic data to uncover a new mechanism for rare and common diseases resulting from collagen secretion deficits. Using a zebrafish genetic screen, we identified the ric1 gene as being essential for skeletal biology. Using a gene-based phenome-wide association study (…	SNVs	Genetic variants	Diagnosis codes	Diagnosis codes	Local biobanks, BioVU	Local biobanks	10000	Genetic-phenotypic association discovery/replication	Other	ICD, Phecodes	Phecodes	No	No	European	European	European
32145261	A common variant in PNPLA3 is associated with age at diagnosis of NAFLD in patients from a multi-ethnic biobank	Walker RW, Belbin GM, Sorokin EP, Van Vleck T, Wojcik GL, Moscati A, Gignoux CR, Cho J, Abul-Husn NS, Nadkarni G, Kenny EE, Loos RJF.	J Hepatol. 2020 Jun;72(6):1070-1081. doi: 10.1016/j.jhep.2020.01.029. Epub 2020 Mar 5.	J Hepatol	2020	10.1016/j.jhep.2020.01.029	Background & aims: The Ile138Met variant (rs738409) in the PNPLA3 gene has the largest effect on non-alcoholic fatty liver disease (NAFLD), increasing the risk of progression to severe forms of liver disease. It remains unknown if the variant plays a role in age of NAFLD onset. We aimed to determine if rs738409 impacts on the age of NAFLD diagnosis. Methods: We applied a novel natural language pr…	Risk alleles	Genetic variants	Diagnosis codes, procedure codes	Diagnosis codes	BioMe	Local biobanks	9822	Genetic-phenotypic association discovery/replication	Multi-disease	ICD, CPT, SNOMED	Multiple	No	No	European, Hispanic, African	Multi-ancestral (predominantly Hispanic)	Multi-ancestral
31888951	A Comprehensive Genome-Wide and Phenome-Wide Examination of BMI and Obesity in a Northern Nevadan Cohort	Schlauch KA, Read RW, Lombardi VC, Elhanan G, Metcalf WJ, Slonim AD; 23andMe Research Team, Grzymski JJ.	G3 (Bethesda). 2020 Feb 6;10(2):645-664. doi: 10.1534/g3.119.400910.	G3 (Bethesda)	2020	10.1534/g3.119.400910	The aggregation of Electronic Health Records (EHR) and personalized genetics leads to powerful discoveries relevant to population health. Here we perform genome-wide association studies (GWAS) and accompanying phenome-wide association studies (PheWAS) to validate phenotype-genotype associations of BMI, and to a greater extent, severe Class 2 obesity, using comprehensive diagnostic and clinical da…	SNVs	Genetic variants	Diagnosis codes, covariate analysis of BMI, age, gender, ethnicity	Diagnosis codes	Renown Hospital	Local biobanks	6645	Genetic-phenotypic association discovery/replication	Endocrine & Metabolic	ICD, Phecodes	Phecodes	No	No	Primarily Caucasian	Multi-ancestral (predominantly European)	Multi-ancestral
33031386	Genetics of height and risk of atrial fibrillation: A Mendelian randomization study	Levin MG, Judy R, Gill D, Vujkovic M, Verma SS, Bradford Y; Regeneron Genetics Center, Ritchie MD, Hyman MC, Nazarian S, Rader DJ, Voight BF, Damrauer SM.	PLoS Med. 2020 Oct 8;17(10):e1003288. doi: 10.1371/journal.pmed.1003288. eCollection 2020 Oct.	PLoS Med	2020	10.1371/journal.pmed.1003288	Background: Observational studies have identified height as a strong risk factor for atrial fibrillation, but this finding may be limited by residual confounding. We aimed to examine genetic variation in height within the Mendelian randomization (MR) framework to determine whether height has a causal effect on risk of atrial fibrillation. Methods and findings: In summary-level analyses, MR was pe…	Height, Height GRS	Multiple	Diagnosis codes, laboratory measurements, physical measurements	Multiple	Penn Medicine Biobank	Local biobanks	6567	Comorbidities	Cardiovascular	ICD, Phecodes, CPT	Multiple	No	No	European	European	European
32817202	Phenome-wide examination of comorbidity burden and multiple sclerosis disease severity	Zhang T, Goodman M, Zhu F, Healy B, Carruthers R, Chitnis T, Weiner H, Cai T, De Jager P, Tremlett H, Xia Z.	Neurol Neuroimmunol Neuroinflamm. 2020 Aug 19;7(6):e864. doi: 10.1212/NXI.0000000000000864. Print 2020 Nov.	Neurol Neuroimmunol Neuroinflamm	2020	10.1212/NXI.0000000000000864	Objective: We assessed the comorbidity burden associated with multiple sclerosis (MS) severity by performing a phenome-wide association study (PheWAS). Methods: We conducted a PheWAS in 2 independent cohorts: a discovery (Boston, United States; 1993-2014) and extension cohort (British Columbia, Canada; 1991-2008). We included adults with MS, ?1 Expanded Disability Status Scale (EDSS) score, and ?…	MSSS	Disease Relevant	Diagnosis codes	Diagnosis codes	Partners HealthCare Biobank Initiative, University of British Columbia	Multi-cohort	3439	Comorbidities	Neurologic	ICD, Phecodes	Phecodes	Yes	Yes	Primarily non-hispanic European, ancestry data unavailable in discovery cohort	Multi-ancestral (predominantly European)	Multi-ancestral
33299668	Novel and known morbidities of leukodystrophies identified using a phenome-wide association study	Bonkowsky JL, Wilkes J, Ying J, Wei WQ.	Neurol Clin Pract. 2020 Oct;10(5):406-414. doi: 10.1212/CPJ.0000000000000783.	Neurol Clin Pract	2020	10.1212/CPJ.0000000000000783	Objective: To determine shared comorbidities and to identify underrecognized or unexpected morbidities in children with leukodystrophies using an unbiased phenome-wide association study (PheWAS) analysis of a nationwide pediatric clinical and financial database. Methods: Data were extracted from the Pediatric Health Information System database. Patients with leukodystrophy were identified with In…	Disease phenotype	Disease Relevant	Diagnosis codes	Diagnosis codes	Pediatric Health Information System	Multi-cohort	2212	Comorbidities, morbidities	Multi-disease	ICD, Phecodes	Phecodes	No	No	White non-hispanic majority, White hispanic, black	Multi-ancestral (predominantly European)	Multi-ancestral
32184411	Phenome-Wide Scan Finds Potential Orofacial Risk Markers for Cancer	Bezamat M, Harrison B, Zhou Y, Glickman KM, Telles V, Guirguis C, Modesto A, Vieira AR.	Sci Rep. 2020 Mar 17;10(1):4869. doi: 10.1038/s41598-020-61654-3.	Sci Rep	2020	10.1038/s41598-020-61654-3	Cancer is a disease caused by a process that drives the transformation of normal cells into malignant cells. The late diagnosis of cancer has a negative impact on the health care system due to high treatment cost and decreased chances of favorable prognosis. Here, we aimed to identify orofacial conditions that can serve as potential risk markers for cancers by performing a phenome-wide scan (PheW…	SNVs	Genetic variants	Diagnosis codes	Diagnosis codes	University of Pittsburgh	Local biobanks	1671	Genetic-phenotypic association discovery/replication	Neoplastic	ICD, Phecodes	Phecodes	No	No	White, Black, Asians, Hispanic	Multi-ancestral (predominantly European)	Multi-ancestral
32477698	Developing a FHIR-based Framework for Phenome Wide Association Studies: A Case Study with A Pan-Cancer Cohort	Zong N, Sharma DK, Yu Y, Egan JB, Davila JI, Wang C, Jiang G.	AMIA Jt Summits Transl Sci Proc. 2020 May 30;2020:750-759. eCollection 2020.	AMIA Jt Summits Transl Sci Proc	2020		Phenome Wide Association Studies (PheWAS) enables phenome-wide scans to discover novel associations between genotype and clinical phenotypes via linking available genomic reports and large-scale Electronic Health Record (EHR). Data heterogeneity from different EHR systems and genetic reports has been a critical challenge that hinders meaningful validation. To address this, we propose an FHIR-base…	SNVs	Genetic variants	Diagnosis codes, laboratory values	Laboratory values	Mayo Clinic	Local biobanks	1595	Genetic-phenotypic association discovery/replication	Multi-disease	ICD, Phecodes, LOINC	Multiple	Yes	Yes	Unreported or Ill-defined	Unreported or Ill-defined	Unreported or Ill-defined	Checked
31338127	Disease associations depend on visit type: results from a visit-wide association study	Boland MR, Alur-Gupta S, Levine L, Gabriel P, Gonzalez-Hernandez G.	BioData Min. 2019 Jul 11;12:15. doi: 10.1186/s13040-019-0203-2. eCollection 2019.	BioData Min	2019	10.1186/s13040-019-0203-2	Introduction: Widespread adoption of Electronic Health Records (EHR) increased the number of reported disease association studies, or Phenome-Wide Association Studies (PheWAS). Traditional PheWAS studies ignore visit type (i.e., department/service conducting the visit). In this study, we investigate the role of visit type on disease association results in the first Visit-Wide Association Study or…	Visit type	Social & Environmental	Diagnosis codes	Diagnosis codes	UPenn	Local biobanks	742861	Visit-disease associations	Multi-disease	ICD	ICD	No	No	White, African American, Other, Asian	Multi-ancestral (predominantly European)	Multi-ancestral
31226389	Genetic studies of abdominal MRI data identify genes regulating hepcidin as major determinants of liver iron concentration	Wilman HR, Parisinos CA, Atabaki-Pasdar N, Kelly M, Thomas EL, Neubauer S; IMI DIRECT Consortium, Mahajan A, Hingorani AD, Patel RS, Hemingway H, Franks PW, Bell JD, Banerjee R, Yaghootkar H.	J Hepatol. 2019 Sep;71(3):594-602. doi: 10.1016/j.jhep.2019.05.032. Epub 2019 Jun 19.	J Hepatol	2019	10.1016/j.jhep.2019.05.032	Background & aims: Excess liver iron content is common and is linked to the risk of hepatic and extrahepatic diseases. We aimed to identify genetic variants influencing liver iron content and use genetics to understand its link to other traits and diseases. Methods: First, we performed a genome-wide association study (GWAS) in 8,289 individuals from UK Biobank, whose liver iron level had been qua…	SNVs	Genetic variants	Diagnosis codes, self-reports, physical measurements	Multiple	UK Biobank	National biobank	452264	Genetic-phenotypic association discovery/replication	Multi-disease	ICD	ICD	No	No	European	European	European
31220083	Associations of genetically determined iron status across the phenome: A mendelian randomization study	Gill D, Benyamin B, Moore LSP, Monori G, Zhou A, Koskeridis F, Evangelou E, Laffan M, Walker AP, Tsilidis KK, Dehghan A, Elliott P, Hyppönen E, Tzoulaki I.	PLoS Med. 2019 Jun 20;16(6):e1002833. doi: 10.1371/journal.pmed.1002833. eCollection 2019 Jun.	PLoS Med	2019	10.1371/journal.pmed.1002833	Background: Iron is integral to many physiological processes, and variations in its levels, even within the normal range, can have implications for health. The objective of this study was to explore the broad clinical effects of varying iron status. Methods and findings: Genome-wide association study (GWAS) summary data obtained from 48,972 European individuals (55% female) across 19 cohorts in t…	SNVs	Genetic variants	Diagnosis codes	Diagnosis codes	UK Biobank	National biobank	424439	Genetic-phenotypic association discovery/replication	Multi-disease	ICD, Phecodes	Phecodes	No	No	European	European	European
31234639	Use of Genetic Variants Related to Antihypertensive Drugs to Inform on Efficacy and Side Effects	Gill D, Georgakis MK, Koskeridis F, Jiang L, Feng Q, Wei WQ, Theodoratou E, Elliott P, Denny JC, Malik R, Evangelou E, Dehghan A, Dichgans M, Tzoulaki I.	Circulation. 2019 Jul 23;140(4):270-279. doi: 10.1161/CIRCULATIONAHA.118.038814. Epub 2019 Jun 25.	Circulation	2019	10.1161/CIRCULATIONAHA.118.038814	Background: Drug effects can be investigated through natural variation in the genes for their protein targets. The present study aimed to use this approach to explore the potential side effects and repurposing potential of antihypertensive drugs, which are among the most commonly used medications worldwide. Methods: Genetic proxies for the effect of antihypertensive drug classes were identified a…	SNVs	Genetic variants	Diagnosis codes	Diagnosis codes	UK Biobank	National biobank	424439	Drug repositioning/development	Cardiovascular	ICD, Phecodes	Phecodes	No	No	European	European	European
31659433	Phenome-wide association study of TTR and RBP4 genes in 361,194 individuals reveals novel insights in the genetics of hereditary and wildtype transthyretin amyloidoses	De Lillo A, De Angelis F, Di Girolamo M, Luigetti M, Frusconi S, Manfellotto D, Fuciarelli M, Polimanti R.	Hum Genet. 2019 Dec;138(11-12):1331-1340. doi: 10.1007/s00439-019-02078-6. Epub 2019 Oct 29.	Hum Genet	2019	10.1007/s00439-019-02078-6	Transthyretin (TTR) gene has a causal role in a hereditary form of amyloidosis (ATTRm) and is potentially involved in the risk of wild-type transthyretin amyloidosis (ATTRwt). To understand the genetics of ATTRm and ATTRwt, we conducted a phenome-wide association study of TTR gene in 361,194 participants of European descent testing coding and non-coding variants. Among the 382 clinically relevant…	SNVs	Genetic variants	Diagnosis codes, FinnGen clinical endpoints	Diagnosis codes	UK Biobank	National biobank	361194	Genetic-phenotypic association discovery/replication	Cardiovascular	ICD	ICD	No	No	European	European	European
31518429	Phenome-wide Mendelian-randomization study of genetically determined vitamin D on multiple health outcomes using the UK Biobank study	Meng X, Li X, Timofeeva MN, He Y, Spiliopoulou A, Wei WQ, Gifford A, Wu H, Varley T, Joshi P, Denny JC, Farrington SM, Zgaga L, Dunlop MG, McKeigue P, Campbell H, Theodoratou E.	Int J Epidemiol. 2019 Oct 1;48(5):1425-1434. doi: 10.1093/ije/dyz182.	Int J Epidemiol	2019	10.1093/ije/dyz182	Background: Vitamin D deficiency is highly prevalent across the globe. Existing studies suggest that a low vitamin D level is associated with more than 130 outcomes. Exploring the causal role of vitamin D in health outcomes could support or question vitamin D supplementation. Methods: We carried out a systematic literature review of previous Mendelian-randomization studies on vitamin D. We then i…	PRS	Genetic variants	Diagnosis codes	Diagnosis codes	UK Biobank	National biobank	339256	Causal effects of phenotype	Multi-disease	ICD	ICD	No	No	White British ancestry	European	European
31626644	Genetically determined serum urate levels and cardiovascular and other diseases in UK Biobank cohort: A phenome-wide mendelian randomization study	Li X, Meng X, He Y, Spiliopoulou A, Timofeeva M, Wei WQ, Gifford A, Yang T, Varley T, Tzoulaki I, Joshi P, Denny JC, Mckeigue P, Campbell H, Theodoratou E.	PLoS Med. 2019 Oct 18;16(10):e1002937. doi: 10.1371/journal.pmed.1002937. eCollection 2019 Oct.	PLoS Med	2019	10.1371/journal.pmed.1002937	Background: The role of urate in cardiovascular diseases (CVDs) has been extensively investigated in observational studies; however, the extent of any causal effect remains unclear, making it difficult to evaluate its clinical relevance. Methods and findings: A phenome-wide association study (PheWAS) together with a Bayesian analysis of tree-structured phenotypic model (TreeWAS) was performed to …	PRS	Genetic variants	Diagnosis codes	Diagnosis codes	UK Biobank	National biobank	339256	PRS-phenotype associations	Cardiovascular	ICD, Phecodes	Phecodes	No	No	White British ancestry	European	European
33323262	A data-driven approach for studying the role of body mass in multiple diseases: a phenome-wide registry-based case-control study in the UK Biobank	Hyppönen E, Mulugeta A, Zhou A, Santhanakrishnan VK.	Lancet Digit Health. 2019 Jul;1(3):e116-e126. doi: 10.1016/S2589-7500(19)30028-7. Epub 2019 Jun 27.	Lancet Digit Health	2019	10.1016/S2589-7500(19)30028-7	Background: Mendelian randomisation allows for the testing of causal effects in situations where clinical trials are challenging to do. In this hypothesis-free, data-driven phenome-wide association study (PheWAS), we sought to assess possible associations of high body-mass index (BMI) with multiple disease outcomes. Methods: For this registry-based case-control PheWAS, we used genome-wide data av…	PRS	Genetic variants	Diagnosis codes	Diagnosis codes	UK Biobank	National biobank	337536	Comorbidities	Multi-disease	ICD, Phecodes	Phecodes	No	No	White British ancestry	European	European
31392400	Health effects associated with serum calcium concentrations: evidence from MR-PheWAS analysis in UK Biobank	Zhou A, Morris HA, Hyppönen E.	Osteoporos Int. 2019 Nov;30(11):2343-2348. doi: 10.1007/s00198-019-05118-z. Epub 2019 Aug 8.	Osteoporos Int	2019	10.1007/s00198-019-05118-z	We conducted a phenome-wide Mendelian randomization analysis (MR-PheWAS) to survey health effects associated with high normal serum calcium. We found causal evidence for conditions related to renal function, bone and joint health, and cardiovascular risk. These conditions collectively suggest that tissue calcification may be a key mechanism through which serum calcium influences health. Introduct…	Calcium-GS	Genetic variants	Diagnosis codes	Diagnosis codes	UK Biobank	National biobank	337535	Causal effects of phenotype	Multi-disease	ICD, Phecodes	Phecodes	No	No	White British ancestry	European	European
30707692	Searching for the causal effects of body mass index in over 300 000 participants in UK Biobank, using Mendelian randomization	Millard LAC, Davies NM, Tilling K, Gaunt TR, Davey Smith G.	PLoS Genet. 2019 Feb 1;15(2):e1007951. doi: 10.1371/journal.pgen.1007951. eCollection 2019 Feb.	PLoS Genet	2019	10.1371/journal.pgen.1007951	Mendelian randomization (MR) has been used to estimate the causal effect of body mass index (BMI) on particular traits thought to be affected by BMI. However, BMI may also be a modifiable, causal risk factor for outcomes where there is no prior reason to suggest that a causal effect exists. We performed a MR phenome-wide association study (MR-pheWAS) to search for the causal effects of BMI in UK …	PRS	Genetic variants	Diagnosis codes, psychosocial traits, questionnaires	Multiple	UK Biobank	National biobank	334968	PRS-phenotype associations	Multi-disease	ICD	ICD	No	No	White British ancestry	European	European
31451708	Mapping eGFR loci to the renal transcriptome and phenome in the VA Million Veteran Program	Hellwege JN, Velez Edwards DR, Giri A, Qiu C, Park J, Torstenson ES, Keaton JM, Wilson OD, Robinson-Cohen C, Chung CP, Roumie CL, Klarin D, Damrauer SM, DuVall SL, Siew E, Akwo EA, Wuttke M, Gorski M, Li M, Li Y, Gaziano JM, Wilson PWF, Tsao PS, O'Donnell CJ, Kovesdy CP, Pattaro C, Köttgen A, Susztak K, Edwards TL, Hung AM.	Nat Commun. 2019 Aug 26;10(1):3842. doi: 10.1038/s41467-019-11704-w.	Nat Commun	2019	10.1038/s41467-019-11704-w	Chronic kidney disease (CKD), defined by low estimated glomerular filtration rate (eGFR), contributes to global morbidity and mortality. Here we conduct a transethnic Genome-Wide Association Study of eGFR in 280,722 participants of the Million Veteran Program (MVP), with replication in 765,289 participants from the Chronic Kidney Disease Genetics (CKDGen) Consortium. We identify 82 previously unr…	PRS	Genetic variants	Diagnosis codes	Diagnosis codes	Million Veteran Program	National biobank	192868	Pleiotropy	Endocrine & Metabolic	ICD	ICD	No	No	Non-hispanic White	European	European
30608875	Unbiased Phenome-Wide Association Studies of Red Cell Distribution Width Identifies Key Associations with Pulmonary Hypertension	Thayer TE, Huang S, Levinson RT, Farber-Eger E, Assad TR, Huston JH, Mosley JD, Wells QS, Brittain EL.	Ann Am Thorac Soc. 2019 May;16(5):589-598. doi: 10.1513/AnnalsATS.201809-594OC.	Ann Am Thorac Soc	2019	10.1513/AnnalsATS.201809-594OC	Rationale: Red cell distribution width (RDW) is a prognostic factor in many diseases; however, its clinical utility remains limited because the relative value of RDW as a biomarker across disease states has not been established. Objectives: To establish an unbiased RDW disease hierarchy to guide the clinical use of RDW and to assess its relationship to cardiovascular hemodynamic and structural pa…	Quantitative trait	Biomarkers	Diagnosis codes	Diagnosis codes	Local biobanks, BioVU	Local biobanks	123569	Phenotype associations	Cardiovascular	ICD, Phecodes	Phecodes	Yes	Yes	White majority	Multi-ancestral (predominantly European)	Multi-ancestral
30774981	A phenome-wide association study to discover pleiotropic effects of PCSK9, APOB, and LDLR	Safarova MS, Satterfield BA, Fan X, Austin EE, Ye Z, Bastarache L, Zheng N, Ritchie MD, Borthwick KM, Williams MS, Larson EB, Scrol A, Jarvik GP, Crosslin DR, Leppig K, Rasmussen-Torvik LJ, Pendergrass SA, Sturm AC, Namjou B, Shah AS, Carroll RJ, Chung WK, Wei WQ, Feng Q, Stein CM, Roden DM, Manolio TA, Schaid DJ, Denny JC, Hebbring SJ, de Andrade M, Kullo IJ.	NPJ Genom Med. 2019 Feb 11;4:3. doi: 10.1038/s41525-019-0078-7. eCollection 2019.	NPJ Genom Med	2019	10.1038/s41525-019-0078-7	We conducted an electronic health record (EHR)-based phenome-wide association study (PheWAS) to discover pleiotropic effects of variants in three lipoprotein metabolism genes PCSK9, APOB, and LDLR. Using high-density genotype data, we tested the associations of variants in the three genes with 1232 EHR-derived binary phecodes in 51,700 European-ancestry (EA) individuals and 585 phecodes in 10,276…	SNVs	Genetic variants	Diagnosis codes	Diagnosis codes	eMERGE, local biobanks, Marshfield Personalized Medicine Research Project, UK Biobank	Multi-cohort	61976	Pleiotropy	Endocrine & Metabolic	ICD, Phecodes	Phecodes	Yes	Yes	EA and AA	Multi-ancestral (predominantly European)	Multi-ancestral
31638835	Prevalence and Electronic Health Record-Based Phenotype of Loss-of-Function Genetic Variants in Arrhythmogenic Right Ventricular Cardiomyopathy-Associated Genes	Carruth ED, Young W, Beer D, James CA, Calkins H, Jing L, Raghunath S, Hartzel DN, Leader JB, Kirchner HL, Smelser DT, Carey DJ, Kelly MA, Sturm AC, Alsaid A, Fornwalt BK, Haggerty CM.	Circ Genom Precis Med. 2019 Nov;12(11):e002579. doi: 10.1161/CIRCGEN.119.002579. Epub 2019 Oct 22.	Circ Genom Precis Med	2019	10.1161/CIRCGEN.119.002579	Background: Arrhythmogenic right ventricular cardiomyopathy (ARVC) is associated with variants in desmosome genes. Secondary findings of pathogenic/likely pathogenic variants, primarily loss-of-function (LOF) variants, are recommended for clinical reporting; however, their prevalence and associated phenotype in a general clinical population are not fully characterized. Methods: From whole-exome s…	SNVs	Genetic variants	Diagnosis codes	Diagnosis codes	Geisinger Health System	Local biobanks	61019	Genetic-phenotypic association discovery/replication	Cardiovascular	ICD	ICD	No	No	European ancestry (92%)	Multi-ancestral (predominantly European)	Multi-ancestral
31194788	GWAS and PheWAS of red blood cell components in a Northern Nevadan cohort	Read RW, Schlauch KA, Elhanan G, Metcalf WJ, Slonim AD, Aweti R, Borkowski R, Grzymski JJ.	PLoS One. 2019 Jun 13;14(6):e0218078. doi: 10.1371/journal.pone.0218078. eCollection 2019.	PLoS One	2019	10.1371/journal.pone.0218078	In this study, we perform a full genome-wide association study (GWAS) to identify statistically significantly associated single nucleotide polymorphisms (SNPs) with three red blood cell (RBC) components and follow it with two independent PheWASs to examine associations between phenotypic data (case-control status of diagnoses or disease), significant SNPs, and RBC component levels. We first ident…	SNVs	Genetic variants	Diagnosis codes	Diagnosis codes	Healthy Nevada Project	Local biobanks	34555	Genetic-phenotypic association discovery/replication	Hematopoietic	ICD, Phecodes	Phecodes	No	No	Mentions stratification by ethnicity but is ill-defined / underreported	Unreported or Ill-defined	Unreported or Ill-defined	Checked
31337231	Association of APOL1 Risk Alleles With Cardiovascular Disease in Blacks in the Million Veteran Program	Bick AG, Akwo E, Robinson-Cohen C, Lee K, Lynch J, Assimes TL, DuVall S, Edwards T, Fang H, Freiberg SM, Giri A, Huffman JE, Huang J, Hull L, Kember RL, Klarin D, Lee JS, Levin M, Miller DR, Natarajan P, Saleheen D, Shao Q, Sun YV, Tang H, Wilson O, Chang KM, Cho K, Concato J, Gaziano JM, Kathiresan S, O'Donnell CJ, Rader DJ, Tsao PS, Wilson PW, Hung AM, Damrauer SM; VA Million Veteran Program.	Circulation. 2019 Sep 17;140(12):1031-1040. doi: 10.1161/CIRCULATIONAHA.118.036589. Epub 2019 Jul 24.	Circulation	2019	10.1161/CIRCULATIONAHA.118.036589	Background: Approximately 13% of black individuals carry 2 copies of the apolipoprotein L1 (APOL1) risk alleles G1 or G2, which are associated with 1.5- to 2.5-fold increased risk of chronic kidney disease. There have been conflicting reports as to whether an association exists between APOL1 risk alleles and cardiovascular disease (CVD) that is independent of the effects of APOL1 on kidney diseas…	Risk alleles	Genetic variants	Diagnosis codes	Diagnosis codes	Million Veteran Program	National biobank	30903	Genetic-phenotypic association discovery/replication	Cardiovascular	ICD, Phecodes	Phecodes	No	No	Black MVP participants	African	African
30782860	A Phenome-Wide Association Study Uncovers a Pathological Role of Coagulation Factor X during Acinetobacter baumannii Infection	Choby JE, Monteith AJ, Himmel LE, Margaritis P, Shirey-Rice JK, Pruijssers A, Jerome RN, Pulley J, Skaar EP.	Infect Immun. 2019 Apr 23;87(5):e00031-19. doi: 10.1128/IAI.00031-19. Print 2019 Mar.	Infect Immun	2019	10.1128/IAI.00031-19	Coagulation and inflammation are interconnected, suggesting that coagulation plays a key role in the inflammatory response to pathogens. A phenome-wide association study (PheWAS) was used to identify clinical phenotypes of patients with a polymorphism in coagulation factor X. Patients with this single nucleotide polymorphism (SNP) were more likely to be hospitalized with hemostatic and infection-…	SNVs	Genetic variants	Diagnosis codes	Diagnosis codes	Local biobanks, BioVU	Local biobanks	29722	Genetic-phenotypic association discovery/replication	Cardiovascular	ICD, Phecodes	Phecodes	No	No	European	European	European
30978214	An exploratory phenome wide association study linking asthma and liver disease genetic variants to electronic health records from the Estonian Biobank	James G, Reisberg S, Lepik K, Galwey N, Avillach P, Kolberg L, Mägi R, Esko T, Alexander M, Waterworth D, Loomis AK, Vilo J.	PLoS One. 2019 Apr 12;14(4):e0215026. doi: 10.1371/journal.pone.0215026. eCollection 2019.	PLoS One	2019	10.1371/journal.pone.0215026	The Estonian Biobank, governed by the Institute of Genomics at the University of Tartu (Biobank), has stored genetic material/DNA and continuously collected data since 2002 on a total of 52,274 individuals representing ~5% of the Estonian adult population and is increasing. To explore the utility of data available in the Biobank, we conducted a phenome-wide association study (PheWAS) in two areas…	SNVs	Genetic variants	Diagnosis codes	Diagnosis codes	Estonian Biobank	National biobank	26766	Genetic-phenotypic association discovery/replication	Multi-disease	ICD, Phecodes	Phecodes	No	No	Majority of Estonian nationality	Multi-ancestral (predominantly European)	Multi-ancestral
31518406	Phenome-wide investigation of health outcomes associated with genetic predisposition to loneliness	Abdellaoui A, Sanchez-Roige S, Sealock J, Treur JL, Dennis J, Fontanillas P, Elson S; 23andme Research Team, Nivard MG, Ip HF, van der Zee M, Baselmans BML, Hottenga JJ, Willemsen G, Mosing M, Lu Y, Pedersen NL, Denys D, Amin N, M van Duijn C, Szilagyi I, Tiemeier H, Neumann A, Verweij KJH, Cacioppo S, Cacioppo JT, Davis LK, Palmer AA, Boomsma DI.	Hum Mol Genet. 2019 Nov 15;28(22):3853-3865. doi: 10.1093/hmg/ddz219.	Hum Mol Genet	2019	10.1093/hmg/ddz219	Humans are social animals that experience intense suffering when they perceive a lack of social connection. Modern societies are experiencing an epidemic of loneliness. Although the experience of loneliness is universally human, some people report experiencing greater loneliness than others. Loneliness is more strongly associated with mortality than obesity, emphasizing the need to understand the…	PRS	Genetic variants	Diagnosis codes	Diagnosis codes	Local biobanks, BioVU	Local biobanks	18498	PRS-phenotype associations	Psychiatric	ICD, Phecodes	Phecodes	No	No	European	European	European
30696806	Using phenome-wide association to investigate the function of a schizophrenia risk locus at SLC39A8	McCoy TH Jr, Pellegrini AM, Perlis RH.	Transl Psychiatry. 2019 Jan 29;9(1):45. doi: 10.1038/s41398-019-0386-9.	Transl Psychiatry	2019	10.1038/s41398-019-0386-9	While nearly all common genomic variants associated with schizophrenia have no known function, one corresponds to a missense variant associated with change in efficiency of a metal ion transporter, ZIP8, coded by SLC39A8. This variant has been linked to a range of phenotypes and is believed to be under recent selection pressure, but its impact on health is poorly understood. We sought to understa…	SNVs	Genetic variants	Disease topics, diagnosis codes	Diagnosis codes	Partners HealthCare Biobank Initiative	Multi-cohort	13577	Genetic-phenotypic association discovery/replication	Neurologic	ICD, Phecodes	Phecodes	No	No	Northern European	European	European
31311600	GWAS and enrichment analyses of non-alcoholic fatty liver disease identify new trait-associated genes and pathways across eMERGE Network	Namjou B, Lingren T, Huang Y, Parameswaran S, Cobb BL, Stanaway IB, Connolly JJ, Mentch FD, Benoit B, Niu X, Wei WQ, Carroll RJ, Pacheco JA, Harley ITW, Divanovic S, Carrell DS, Larson EB, Carey DJ, Verma S, Ritchie MD, Gharavi AG, Murphy S, Williams MS, Crosslin DR, Jarvik GP, Kullo IJ, Hakonarson H, Li R; eMERGE Network, Xanthakos SA, Harley JB.	BMC Med. 2019 Jul 17;17(1):135. doi: 10.1186/s12916-019-1364-z.	BMC Med	2019	10.1186/s12916-019-1364-z	Background: Non-alcoholic fatty liver disease (NAFLD) is a common chronic liver illness with a genetically heterogeneous background that can be accompanied by considerable morbidity and attendant health care costs. The pathogenesis and progression of NAFLD is complex with many unanswered questions. We conducted genome-wide association studies (GWASs) using both adult and pediatric participants fr…	SNVs	Genetic variants	Diagnosis codes	Diagnosis codes	eMERGE	Multi-cohort	9677	Genetic-phenotypic association discovery/replication	Endocrine & Metabolic	ICD, Phecode	Phecodes	No	No	European	European	European
30307499	Whole genome sequence association with E-selectin levels reveals loss-of-function variant in African Americans	Polfus LM, Raffield LM, Wheeler MM, Tracy RP, Lange LA, Lettre G, Miller A, Correa A, Bowler RP, Bis JC, Salimi S, Jenny NS, Pankratz N, Wang B, Preuss MH, Zhou L, Moscati A, Nadkarni GN, Loos RJF, Zhong X, Li B, Johnsen JM, Nickerson DA, Reiner AP, Auer PL; NHLBI Trans-Omics for Precision Medicine Consortium.	Hum Mol Genet. 2019 Feb 1;28(3):515-523. doi: 10.1093/hmg/ddy360.	Hum Mol Genet	2019	10.1093/hmg/ddy360	E-selectin mediates the rolling of circulating leukocytes during inflammatory processes. Previous genome-wide association studies in European and Asian individuals have identified the ABO locus associated with E-selectin levels. Using Trans-Omics for Precision Medicine whole genome sequencing data in 2249 African Americans (AAs) from the Jackson Heart Study, we examined genome-wide associations w…	SNVs	Genetic variants	Diagnosis codes	Diagnosis codes	BioMe, local biobanks	Multi-cohort	9000	Genetic-phenotypic association discovery/replication	Endocrine & Metabolic	ICD, Phecodes	Phecodes	No	No	African Americans	African	African
31768385	Clinical and Pharmacological Aspects of Hospital-Acquired Acute Kidney Injuries Outside the Intensive Care Unit: A Phenome-Wide Association Study	Nevoret C, Jannot AS, Pallet N.	Kidney Dis (Basel). 2019 Oct;5(4):272-280. doi: 10.1159/000501432. Epub 2019 Aug 6.	Kidney Dis (Basel)	2019	10.1159/000501432	Introduction: Acute kidney injury (AKI) occurring in the hospital in noncritically ill patients involves a broad spectrum of clinical conditions and medical scenarios that are better appreciated by systematic association studies. Methods: We extracted all diagnoses and drug prescriptions from an i2b2 clinical data warehouse for patients who stayed in an academic hospital between 2013 and 2017, an…	Disease phenotype	Disease Relevant	Diagnosis codes	Diagnosis codes	Hôpital Européen Georges Pompidou (HEGP)	Local biobanks	1900	Phenotype associations	Endocrine & Metabolic	ICD	ICD	No	No	Unreported or Ill-defined	Unreported or Ill-defined	Unreported or Ill-defined	Checked
30477398	Phenome-wide association study identifies dsDNA as a driver of major organ involvement in systemic lupus erythematosus	Barnado A, Carroll RJ, Casey C, Wheless L, Denny JC, Crofford LJ.	Lupus. 2019 Jan;28(1):66-76. doi: 10.1177/0961203318815577. Epub 2018 Nov 26.	Lupus	2019	10.1177/0961203318815577	In systemic lupus erythematosus (SLE), dsDNA antibodies are associated with renal disease. Less is known about comorbidities in patients without dsDNA or other autoantibodies. Using an electronic health record (EHR) SLE cohort, we employed a phenome-wide association study (PheWAS) that scans across billing codes to compare comorbidities in SLE patients with and without autoantibodies. We used our…	Autoantibodies	Biomarkers	Diagnosis codes	Diagnosis codes	Local biobanks, BioVU	Local biobanks	1097	Comorbidities	Endocrine & Metabolic	ICD, Phecodes	Phecodes	No	No	European, African, Asian	Multi-ancestral (predominantly European)	Multi-ancestral
30282957	Correlation between Diabetes Mellitus and Knee Osteoarthritis: A Dry-To-Wet Lab Approach	Dubey NK, Ningrum DNA, Dubey R, Deng YH, Li YC, Wang PD, Wang JR, Syed-Abdul S, Deng WP.	Int J Mol Sci. 2018 Oct 3;19(10):3021. doi: 10.3390/ijms19103021.	Int J Mol Sci	2018	10.3390/ijms19103021	Recent years have witnessed an increased prevalence of knee osteoarthritis (KOA) among diabetes mellitus (DM) patients-conditions which might share common risk factors such as obesity and advanced aging. Therefore, we conducted dry-to-wet lab research approaches to assess the correlation of type 1 DM (T1DM) and type 2 DM (T2DM) with KOA among all age and genders of Taiwanese population. The stren…	Disease phenotype	Disease Relevant	Diagnosis codes	Diagnosis codes	NHIRD Taiwan	National biobank	1255607	Comorbidities	Endocrine & Metabolic	ICD	ICD	No	No	Taiwanese ancestry	Asian	Asian
30327483	Phenome-wide association studies across large population cohorts support drug target validation	Diogo D, Tian C, Franklin CS, Alanne-Kinnunen M, March M, Spencer CCA, Vangjeli C, Weale ME, Mattsson H, Kilpeläinen E, Sleiman PMA, Reilly DF, McElwee J, Maranville JC, Chatterjee AK, Bhandari A, Nguyen KH, Estrada K, Reeve MP, Hutz J, Bing N, John S, MacArthur DG, Salomaa V, Ripatti S, Hakonarson H, Daly MJ, Palotie A, Hinds DA, Donnelly P, Fox CS, Day-Williams AG, Plenge RM, Runz H.	Nat Commun. 2018 Oct 16;9(1):4285. doi: 10.1038/s41467-018-06540-3.	Nat Commun	2018	10.1038/s41467-018-06540-3	Phenome-wide association studies (PheWAS) have been proposed as a possible aid in drug development through elucidating mechanisms of action, identifying alternative indications, or predicting adverse drug events (ADEs). Here, we select 25 single nucleotide polymorphisms (SNPs) linked through genome-wide association studies (GWAS) to 19 candidate drug targets for common disease indications. We int…	SNVs	Genetic variants	Diagnosis codes, self-reports	Diagnosis codes	23andMe, UK Biobank, FINRISK, CHOP	Multi-cohort	697815	Drug repositioning/development	Multi-disease	ICD, Phecodes	Phecodes	Yes	Yes	European	European	European
29997226	Large-Scale Phenome-Wide Association Study of PCSK9 Variants Demonstrates Protection Against Ischemic Stroke	Rao AS, Lindholm D, Rivas MA, Knowles JW, Montgomery SB, Ingelsson E.	Circ Genom Precis Med. 2018 Jul;11(7):e002162. doi: 10.1161/CIRCGEN.118.002162.	Circ Genom Precis Med	2018	10.1161/CIRCGEN.118.002162	Background: PCSK9 inhibition is a potent new therapy for hypercholesterolemia and cardiovascular disease. Although short-term clinical trial results have not demonstrated major adverse effects, long-term data will not be available for some time. Genetic studies in large biobanks offer a unique opportunity to predict drug effects and provide context for the evaluation of future clinical trial outc…	SNVs	Genetic variants	Diagnosis codes	Diagnosis codes	UK Biobank	National biobank	337536	Drug repositioning/development, PCSK9	Cardiovascular	ICD	ICD	No	No	British ancestry	European	European
30090940	Association of Interleukin 6 Receptor Variant With Cardiovascular Disease Effects of Interleukin 6 Receptor Blocking Therapy: A Phenome-Wide Association Study	Cai T, Zhang Y, Ho YL, Link N, Sun J, Huang J, Cai TA, Damrauer S, Ahuja Y, Honerlaw J, Huang J, Costa L, Schubert P, Hong C, Gagnon D, Sun YV, Gaziano JM, Wilson P, Cho K, Tsao P, O'Donnell CJ, Liao KP; VA Million Veteran Program.	JAMA Cardiol. 2018 Sep 1;3(9):849-857. doi: 10.1001/jamacardio.2018.2287.	JAMA Cardiol	2018	10.1001/jamacardio.2018.2287	Importance: Electronic health record (EHR) biobanks containing clinical and genomic data on large numbers of individuals have great potential to inform drug discovery. Individuals with interleukin 6 receptor (IL6R) single-nucleotide polymorphisms (SNPs) who are not receiving IL6R blocking therapy have biomarker profiles similar to those treated with IL6R blockers. This gene-drug pair provides an …	SNVs	Genetic variants	Diagnosis codes	Diagnosis codes	Million Veteran Program, UK Biobank, local biobanks	Multi-cohort	332799	Drug repositioning/development	Multi-disease	ICD, Phecodes	Phecodes	Yes	Yes	Unreported or Ill-defined, mentions geographical ancestry	Unreported or Ill-defined	Unreported or Ill-defined	Checked
30275531	Genetics of blood lipids among ~300,000 multi-ethnic participants of the Million Veteran Program	Klarin D, Damrauer SM, Cho K, Sun YV, Teslovich TM, Honerlaw J, Gagnon DR, DuVall SL, Li J, Peloso GM, Chaffin M, Small AM, Huang J, Tang H, Lynch JA, Ho YL, Liu DJ, Emdin CA, Li AH, Huffman JE, Lee JS, Natarajan P, Chowdhury R, Saleheen D, Vujkovic M, Baras A, Pyarajan S, Di Angelantonio E, Neale BM, Naheed A, Khera AV, Danesh J, Chang KM, Abecasis G, Willer C, Dewey FE, Carey DJ; Global Lipids …	Nat Genet. 2018 Nov;50(11):1514-1523. doi: 10.1038/s41588-018-0222-9. Epub 2018 Oct 1.	Nat Genet	2018	10.1038/s41588-018-0222-9	The Million Veteran Program (MVP) was established in 2011 as a national research initiative to determine how genetic variation influences the health of US military veterans. Here we genotyped 312,571 MVP participants using a custom biobank array and linked the genetic data to laboratory and clinical phenotypes extracted from electronic health records covering a median of 10.0 years of follow-up. …	SNVs	Genetic variants	Diagnosis codes	Diagnosis codes	Million Veteran Program	National biobank	176913	Genetic-phenotypic association discovery/replication	Hematopoietic	ICD, Phecodes	Phecodes	No	No	Multiethnic, EA, AA, Hispanic	Multi-ancestral (predominantly European)	Multi-ancestral
29437585	MR-PheWAS: exploring the causal effect of SUA level on multiple disease outcomes by using genetic instruments in UK Biobank	Li X, Meng X, Spiliopoulou A, Timofeeva M, Wei WQ, Gifford A, Shen X, He Y, Varley T, McKeigue P, Tzoulaki I, Wright AF, Joshi P, Denny JC, Campbell H, Theodoratou E.	Ann Rheum Dis. 2018 Jul;77(7):1039-1047. doi: 10.1136/annrheumdis-2017-212534. Epub 2018 Feb 6.	Ann Rheum Dis	2018	10.1136/annrheumdis-2017-212534	Objectives: We aimed to investigate the role of serum uric acid (SUA) level in a broad spectrum of disease outcomes using data for 120 091 individuals from UK Biobank. Methods: We performed a phenome-wide association study (PheWAS) to identify disease outcomes associated with SUA genetic risk loci. We then implemented conventional Mendelianrandomisation (MR) analysis to investigate the causal rel…	SNVs	Genetic variants	Diagnosis codes	Diagnosis codes	UK Biobank	National biobank	120091	Genetic-phenotypic association discovery/replication	Multi-disease	ICD, Phecodes	Phecodes	No	No	British, Caucasian	European	European
29606303	PheWAS and Beyond: The Landscape of Associations with Medical Diagnoses and Clinical Measures across 38,662 Individuals from Geisinger	Verma A, Lucas A, Verma SS, Zhang Y, Josyula N, Khan A, Hartzel DN, Lavage DR, Leader J, Ritchie MD, Pendergrass SA.	Am J Hum Genet. 2018 Apr 5;102(4):592-608. doi: 10.1016/j.ajhg.2018.02.017. Epub 2018 Mar 29.	Am J Hum Genet	2018	10.1016/j.ajhg.2018.02.017	Most phenome-wide association studies (PheWASs) to date have used a small to moderate number of SNPs for association with phenotypic data. We performed a large-scale single-cohort PheWAS, using electronic health record (EHR)-derived case-control status for 541 diagnoses using International Classification of Disease version 9 (ICD-9) codes and 25 median clinical laboratory measures. We calculated …	SNVs	Genetic variants	Diagnosis codes, laboratory values	Laboratory values	Geisinger Health System	Local biobanks	38662	Genetic-phenotypic association discovery/replication	Multi-disease	ICD	ICD	No	No	EA	European	European
29545597	Rare variants in drug target genes contributing to complex diseases, phenome-wide	Verma SS, Josyula N, Verma A, Zhang X, Veturi Y, Dewey FE, Hartzel DN, Lavage DR, Leader J, Ritchie MD, Pendergrass SA.	Sci Rep. 2018 Mar 15;8(1):4624. doi: 10.1038/s41598-018-22834-4.	Sci Rep	2018	10.1038/s41598-018-22834-4	The DrugBank database consists of ~800 genes that are well characterized drug targets. This list of genes is a useful resource for association testing. For example, loss of function (LOF) genetic variation has the potential to mimic the effect of drugs, and high impact variation in these genes can impact downstream traits. Identifying novel associations between genetic variation in these genes an…	SNVs	Genetic variants	Diagnosis codes, laboratory values	Laboratory values	Geisinger Health System	Local biobanks	38568	Drug repositioning	Multi-disease	ICD, LOINC	Other	No	No	European	European	European
29185237	Using Human 'Experiments of Nature' to Predict Drug Safety Issues: An Example with PCSK9 Inhibitors	Jerome RN, Pulley JM, Roden DM, Shirey-Rice JK, Bastarache LA, R Bernard G, B Ekstrom L, Lancaster WJ, Denny JC.	Drug Saf. 2018 Mar;41(3):303-311. doi: 10.1007/s40264-017-0616-0.	Drug Saf	2018	10.1007/s40264-017-0616-0	Introduction: When a new drug enters the market, its full array of side effects remains to be defined. Current surveillance approaches targeting these effects remain largely reactive. There is a need for development of methods to predict specific safety events that should be sought for a given new drug during development and postmarketing activities. Objective: We present here a safety signal ide…	SNVs	Genetic variants	Diagnosis codes	Diagnosis codes	Local biobanks, BioVU	Local biobanks	29722	Drug repositioning	Cardiovascular	ICD, Phecodes	Phecodes	No	No	European	European	European
29779563	Association of Polygenic Risk Scores for Multiple Cancers in a Phenome-wide Study: Results from The Michigan Genomics Initiative	Fritsche LG, Gruber SB, Wu Z, Schmidt EM, Zawistowski M, Moser SE, Blanc VM, Brummett CM, Kheterpal S, Abecasis GR, Mukherjee B.	Am J Hum Genet. 2018 Jun 7;102(6):1048-1061. doi: 10.1016/j.ajhg.2018.04.001. Epub 2018 May 17.	Am J Hum Genet	2018	10.1016/j.ajhg.2018.04.001	Health systems are stewards of patient electronic health record (EHR) data with extraordinarily rich depth and breadth, reflecting thousands of diagnoses and exposures. Measures of genomic variation integrated with EHRs offer a potential strategy to accurately stratify patients for risk profiling and discover new relationships between diagnoses and genomes. The objective of this study was to eval…	PRS	Genetic variants	Diagnosis codes	Diagnosis codes	Michigan Genomics Initiative	Local biobanks	28260	PRS-phenotype associations	Neoplastic	ICD, Phecodes	Phecodes	No	No	European	European	European
29659871	Rare Variants in the Gene ALPL That Cause Hypophosphatasia Are Strongly Associated With Ovarian and Uterine Disorders	Dahir KM, Tilden DR, Warner JL, Bastarache L, Smith DK, Gifford A, Ramirez AH, Simmons JS, Black MM, Newman JH, Denny JC.	J Clin Endocrinol Metab. 2018 Jun 1;103(6):2234-2243. doi: 10.1210/jc.2017-02676.	J Clin Endocrinol Metab	2018	10.1210/jc.2017-02676	Context: Mutations in alkaline phosphatase (AlkP), liver/bone/kidney (ALPL), which encodes tissue-nonspecific isozyme AlkP, cause hypophosphatasia (HPP). HPP is suspected by a low-serum AlkP. We hypothesized that some patients with bone or dental disease have undiagnosed HPP, caused by ALPL variants. Objective: Our objective was to discover the prevalence of these gene variants in the Vanderbilt …	SNVs	Genetic variants	Diagnosis codes	Diagnosis codes	Local biobanks, BioVU	Local biobanks	25822	Genetic-phenotypic association discovery/replication	Multi-disease	ICD, Phecodes	Phecodes	Yes	Yes	EA, AA, Hispanic	Multi-ancestral (predominantly European)	Multi-ancestral
29856256	A Phenome-Wide Association Study Uncovers a Role for Autoimmunity in the Development of Chronic Obstructive Pulmonary Disease	Ji X, Niu X, Qian J, Martucci V, Pendergrass SA, Gorlov IP, Amos CI, Denny JC, Massion PP, Aldrich MC.	Am J Respir Cell Mol Biol. 2018 Jun;58(6):777-779. doi: 10.1165/rcmb.2017-0409LE.	Am J Respir Cell Mol Biol	2018	10.1165/rcmb.2017-0409LE	N/A	SNVs	Genetic variants	Diagnosis codes	Diagnosis codes	Local biobanks, Geisinger Health System	Multi-cohort	18335	Genetic-phenotypic association discovery/replication	Pulmonary	ICD, Phecodes	Phecodes	Yes	Yes	European	European	European
29703846	LPA Variants Are Associated With Residual Cardiovascular Risk in Patients Receiving Statins	Wei WQ, Li X, Feng Q, Kubo M, Kullo IJ, Peissig PL, Karlson EW, Jarvik GP, Lee MTM, Shang N, Larson EA, Edwards T, Shaffer CM, Mosley JD, Maeda S, Horikoshi M, Ritchie M, Williams MS, Larson EB, Crosslin DR, Bland ST, Pacheco JA, Rasmussen-Torvik LJ, Cronkite D, Hripcsak G, Cox NJ, Wilke RA, Stein CM, Rotter JI, Momozawa Y, Roden DM, Krauss RM, Denny JC.	Circulation. 2018 Oct 23;138(17):1839-1849. doi: 10.1161/CIRCULATIONAHA.117.031356.	Circulation	2018	10.1161/CIRCULATIONAHA.117.031356	Background: Coronary heart disease (CHD) is a leading cause of death globally. Although therapy with statins decreases circulating levels of low-density lipoprotein cholesterol and the incidence of CHD, additional events occur despite statin therapy in some individuals. The genetic determinants of this residual cardiovascular risk remain unknown. Methods: We performed a 2-stage genome-wide associ…	SNVs	Genetic variants	Diagnosis codes	Diagnosis codes	Local biobanks, BioVU	Local biobanks	11566	Genetic-phenotypic association discovery/replication, CAD	Cardiovascular	ICD, Phecodes	Phecodes	No	No	European	European	European
30183400	Pulling the covers in electronic health records for an association study with self-reported sleep behaviors	Rhoades SD, Bastarache L, Denny JC, Hughey JJ.	Chronobiol Int. 2018 Nov;35(12):1702-1712. doi: 10.1080/07420528.2018.1508152. Epub 2018 Sep 5.	Chronobiol Int	2018	10.1080/07420528.2018.1508152	The electronic health record (EHR) contains rich histories of clinical care, but has not traditionally been mined for information related to sleep habits. Here, we performed a retrospective EHR study based on a cohort of 3,652 individuals with self-reported sleep behaviors documented from visits to the sleep clinic. These individuals were obese (mean body mass index 33.6 kg/m2) and had a high pre…	Self-reports	Social & Environmental	Diagnosis codes	Diagnosis codes	Local biobanks, VUMC	Local biobanks	7298	Phenotype associations	Multi-disease	ICD, Phecodes	Phecodes	No	No	European	European	European
29481723	Phenome-Wide Association Studies Uncover a Novel Association of Increased Atrial Fibrillation in Male Patients With Systemic Lupus Erythematosus	Barnado A, Carroll RJ, Casey C, Wheless L, Denny JC, Crofford LJ.	Arthritis Care Res (Hoboken). 2018 Nov;70(11):1630-1636. doi: 10.1002/acr.23553.	Arthritis Care Res (Hoboken)	2018	10.1002/acr.23553	Objective: Phenome-wide association studies (PheWAS) scan across billing codes in the electronic health record (EHR) and re-purpose clinical EHR data for research. In this study, we examined whether PheWAS could function as an EHR-based discovery tool for systemic lupus erythematosus (SLE) and identified novel clinical associations in male versus female patients with SLE. Methods: We used a de-id…	Disease phenotype	Disease Relevant	Diagnosis codes	Diagnosis codes	Local biobanks, VUMC	Local biobanks	6832	Phenotype associations	Endocrine & Metabolic	ICD, Phecodes	Phecodes	No	No	EA, AA, Hispanic	Multi-ancestral (predominantly European)	Multi-ancestral
29746339	Comorbidities in Childhood Celiac Disease: A Phenome Wide Association Study Using the Electronic Health Record	Prinzbach A, Moosavinasab S, Rust S, Boyle B, Barnard JA, Huang Y, Lin S.	J Pediatr Gastroenterol Nutr. 2018 Oct;67(4):488-493. doi: 10.1097/MPG.0000000000002020.	J Pediatr Gastroenterol Nutr	2018	10.1097/MPG.0000000000002020	Objectives: Celiac disease (CD) is associated with a variety of extraintestinal autoimmune and inflammatory findings that manifest clinically as symptoms and comorbidities. Understanding these comorbidities may improve identification of the disease and prevent sequelae. In this study, we use an unbiased electronic health record (EHR)-based Phenome Wide Association Study (PheWAS) method to confirm…	Disease phenotype	Disease Relevant	Diagnosis codes	Diagnosis codes	Nationwide Children's Hospital	Local biobanks	4763	Comorbidities	Digestive	ICD	ICD	No	No	White, Biracial/multiracial, black, latino, asian, other	Multi-ancestral (predominantly European)	Multi-ancestral
29636090	Phenome-wide association study identifies marked increased in burden of comorbidities in African Americans with systemic lupus erythematosus	Barnado A, Carroll RJ, Casey C, Wheless L, Denny JC, Crofford LJ.	Arthritis Res Ther. 2018 Apr 10;20(1):69. doi: 10.1186/s13075-018-1561-8.	Arthritis Res Ther	2018	10.1186/s13075-018-1561-8	Background: African Americans with systemic lupus erythematosus (SLE) have increased renal disease compared to Caucasians, but differences in other comorbidities have not been well-described. We used an electronic health record (EHR) technique to test for differences in comorbidities in African Americans compared to Caucasians with SLE. Methods: We used a de-identified EHR with 2.8 million subjec…	Disease phenotype	Disease Relevant	Diagnosis codes	Diagnosis codes	Local biobanks, VUMC	Local biobanks	2680	Comorbidities	Endocrine & Metabolic	ICD, Phecodes	Phecodes	No	No	EA, AA	Multi-ancestral (predominantly European)	Multi-ancestral
29279060	Heterogeneity of asthma and the risk of celiac disease in children	Patel B, Wi CI, Hasassri ME, Divekar R, Absah I, Almallouhi E, Ryu E, King K, Juhn YJ.	Allergy Asthma Proc. 2018 Jan 1;39(1):51-58. doi: 10.2500/aap.2018.39.4100.	Allergy Asthma Proc	2018	10.2500/aap.2018.39.4100	Background: Although human leukocyte antigen (HLA)-DR and HLA-DQ genes and gluten play crucial roles in developing celiac disease (CD), most patients with these risk factors still do not develop CD, which indicates additional unrecognized risk factors. Objective: To determine the association between asthma and the risk of CD in children. Methods: We conducted a population-based retrospective case…	SNVs	Genetic variants	Diagnosis codes	Diagnosis codes	Rochester Epidemiology Project	Local biobanks	282	Comorbidities	Pulmonary	ICD	ICD	No	No	Majority White	Multi-ancestral (predominantly European)	Multi-ancestral
28495862	The Diagnosis-Wide Landscape of Hospital-Acquired AKI	Jannot AS, Burgun A, Thervet E, Pallet N.	Clin J Am Soc Nephrol. 2017 Jun 7;12(6):874-884. doi: 10.2215/CJN.10981016. Epub 2017 May 11.	Clin J Am Soc Nephrol	2017	10.2215/CJN.10981016	Background and objectives: The exploration of electronic hospital records offers a unique opportunity to describe in-depth the prevalence of conditions associated with diagnoses at an unprecedented level of comprehensiveness. We used a diagnosis-wide approach, adapted from phenome-wide association studies (PheWAS), to perform an exhaustive analysis of all diagnoses associated with hospital-acquir…	Disease phenotype	Disease Relevant	Diagnosis codes	Diagnosis codes	Hôpital Européen Georges Pompidou (HEGP)	Local biobanks	126736	Phenotype associations	Endocrine & Metabolic	ICD	ICD	No	No	French hospital system, does not mention ancestry data	Unreported or Ill-defined	Unreported or Ill-defined	Checked
29166900	Association between borderline dysnatremia and mortality insight into a new data mining approach	Girardeau Y, Jannot AS, Chatellier G, Saint-Jean O.	BMC Med Inform Decis Mak. 2017 Nov 22;17(1):152. doi: 10.1186/s12911-017-0549-7.	BMC Med Inform Decis Mak	2017	10.1186/s12911-017-0549-7	Background: Even small variations of serum sodium concentration may be associated with mortality. Our objective was to confirm the impact of borderline dysnatremia for patients admitted to hospital on in-hospital mortality using real life care data from our electronic health record (EHR) and a phenome-wide association analysis (PheWAS). Methods: Retrospective observational study based on patient …	Disease phenotype, mortality	Multiple	Diagnosis codes	Diagnosis codes	Hôpital Européen Georges Pompidou (HEGP)	Local biobanks	45834	Comorbidities	Endocrine & Metabolic	ICD	ICD	No	No	French hospital system, does not mention ancestry data	Unreported or Ill-defined	Unreported or Ill-defined	Checked
28686612	Evaluating phecodes, clinical classification software, and ICD-9-CM codes for phenome-wide association studies in the electronic health record	Wei WQ, Bastarache LA, Carroll RJ, Marlo JE, Osterman TJ, Gamazon ER, Cox NJ, Roden DM, Denny JC.	PLoS One. 2017 Jul 7;12(7):e0175508. doi: 10.1371/journal.pone.0175508. eCollection 2017.	PLoS One	2017	10.1371/journal.pone.0175508	Objective: To compare three groupings of Electronic Health Record (EHR) billing codes for their ability to represent clinically meaningful phenotypes and to replicate known genetic associations. The three tested coding systems were the International Classification of Diseases, Ninth Revision, Clinical Modification (ICD-9-CM) codes, the Agency for Healthcare Research and Quality Clinical Classific…	SNVs	Genetic variants	Diagnosis codes	Diagnosis codes	Local biobanks, VUMC	Local biobanks	35842	Genetic-phenotypic association discovery/replication	Multi-disease	ICD, CCS, Phecodes	Phecodes	Yes	Yes	European	European	European
27897004	IDENTIFYING GENETIC ASSOCIATIONS WITH VARIABILITY IN METABOLIC HEALTH AND BLOOD COUNT LABORATORY VALUES: DIVING INTO THE QUANTITATIVE TRAITS BY LEVERAGING LONGITUDINAL DATA FROM AN EHR	Verma SS, Lucas AM, Lavage DR, Leader JB, Metpally R, Krishnamurthy S, Dewey F, Borecki I, Lopez A, Overton J, Penn J, Reid J, Pendergrass SA, Breitwieser G, Ritchie MD.	Pac Symp Biocomput. 2017;22:533-544. doi: 10.1142/9789813207813_0049.	Pac Symp Biocomput	2017	10.1142/9789813207813_0049	A wide range of patient health data is recorded in Electronic Health Records (EHR). This data includes diagnosis, surgical procedures, clinical laboratory measurements, and medication information. Together this information reflects the patient's medical history. Many studies have efficiently used this data from the EHR to find associations that are clinically relevant, either by utilizing Interna…	SNVs	Genetic variants	Diagnosis codes, laboratory values	Laboratory values	Geisinger Health System	Local biobanks	34695	Genetic-phenotypic association discovery/replication	Endocrine & Metabolic	ICD	ICD	Yes	Yes	European	European	European
28736474	Phenotype Analysis of Early Risk Factors from Electronic Medical Records Improves Image-Derived Diagnostic Classifiers for Optic Nerve Pathology	Chaganti S, Nabar KP, Nelson KM, Mawn LA, Landman BA.	Proc SPIE Int Soc Opt Eng. 2017 Feb 11;10138:101380F. doi: 10.1117/12.2254618. Epub 2017 Mar 13.	Proc SPIE Int Soc Opt Eng	2017	10.1117/12.2254618	We examine imaging and electronic medical records (EMR) of 588 subjects over five major disease groups that affect optic nerve function. An objective evaluation of the role of imaging and EMR data in diagnosis of these conditions would improve understanding of these diseases and help in early intervention. We developed an automated image-processing pipeline that identifies the orbital structures …	Imaging biomarkers	Biomarkers	Diagnosis codes	Diagnosis codes	Local biobanks, VUMC	Local biobanks	29977	Comorbidities	Multi-disease	ICD	ICD	No	No	Unreported or Ill-defined	Unreported or Ill-defined	Unreported or Ill-defined	Checked
28867356	Relationship of SULT1A1 copy number variation with estrogen metabolism and human health	Liu J, Zhao R, Ye Z, Frey AJ, Schriver ER, Snyder NW, Hebbring SJ.	J Steroid Biochem Mol Biol. 2017 Nov;174:169-175. doi: 10.1016/j.jsbmb.2017.08.017. Epub 2017 Sep 1.	J Steroid Biochem Mol Biol	2017	10.1016/j.jsbmb.2017.08.017	Human cytosolic sulfotransferase 1A1 (SULT1A1) is considered to be one of the most important SULT isoforms for metabolism, detoxification, and carcinogenesis. This theory is driven by observations that SULT1A1 is widely expressed in multiple tissues and acts on a wide range of phenolic substrates. SULT1A1 is subject to functional common copy number variation (CNV) including deletions or duplicati…	CNVs	Genetic variants	Diagnosis codes, clinical text	Clinical text	Marshfield Clinic's Personalized Medicine Research Project	Multi-cohort	14275	Genetic-phenotypic association discovery/replication	Endocrine & Metabolic	ICD, UMLS	UMLS	Yes	Yes	Predominantly Caucasian	Multi-ancestral (predominantly European)	Multi-ancestral
28861588	Efficient genome-wide association in biobanks using topic modeling identifies multiple novel disease loci	McCoy TH, Castro VM, Snapper LA, Hart KL, Perlis RH.	Mol Med. 2017 Nov;23:285-294. doi: 10.2119/molmed.2017.00100. Epub 2017 Aug 31.	Mol Med	2017	10.2119/molmed.2017.00100	Biobanks and national registries represent a powerful tool for genomic discovery, but rely on diagnostic codes that may be unreliable and fail to capture the relationship between related diagnoses. We developed an efficient means of conducting genome-wide association studies using combinations of diagnostic codes from electronic health records (EHR) for 10845 participants in a biobanking program …	SNVs	Genetic variants	Disease topics, diagnosis codes	Diagnosis codes	Brigham and Women's Hospital, Massachusetts General Hospital	Multi-cohort	10845	Genetic-phenotypic association discovery/replication	Multi-disease	ICD, Phecodes	Phecodes	Yes	Yes	European	European	European
28422977	Defining the complex phenotype of severe systemic loxoscelism using a large electronic health record cohort	Robinson JR, Kennedy VE, Doss Y, Bastarache L, Denny J, Warner JL.	PLoS One. 2017 Apr 19;12(4):e0174941. doi: 10.1371/journal.pone.0174941. eCollection 2017.	PLoS One	2017	10.1371/journal.pone.0174941	Objective: Systemic loxoscelism is a rare illness resulting from the bite of the recluse spider and, in its most severe form, can lead to widespread hemolysis, coagulopathy, and death. We aim to describe the clinical features and outcomes of the largest known cohort of individuals with moderate to severe loxoscelism. Methods: We performed a retrospective, cross sectional study from January 1, 199…	Disease phenotype	Disease Relevant	Diagnosis codes	Diagnosis codes	Local biobanks, VUMC	Local biobanks	2907	Phenotype associations	Other	ICD, Phecodes	Phecodes	No	No	EA, AA, Asian	Multi-ancestral (predominantly European)	Multi-ancestral
27589350	Phenome-Wide Association Study of Rheumatoid Arthritis Subgroups Identifies Association Between Seronegative Disease and Fibromyalgia	Doss J, Mo H, Carroll RJ, Crofford LJ, Denny JC.	Arthritis Rheumatol. 2017 Feb;69(2):291-300. doi: 10.1002/art.39851.	Arthritis Rheumatol	2017	10.1002/art.39851	Objective: The differences between seronegative and seropositive rheumatoid arthritis (RA) have not been widely reported. We performed electronic health record (EHR)-based phenome-wide association studies (PheWAS) to identify disease associations in seropositive and seronegative RA. Methods: A validated algorithm identified RA subjects from the de-identified version of the Vanderbilt University M…	Autoantibodies	Biomarkers	Diagnosis codes	Diagnosis codes	Local biobanks, VUMC	Local biobanks	2199	Comorbidities	Endocrine & Metabolic	ICD	ICD	No	No	White, Black, Other	Multi-ancestral (predominantly European)	Multi-ancestral
27792870	Phenome-Wide Association Study of Autoantibodies to Citrullinated and Noncitrullinated Epitopes in Rheumatoid Arthritis	Liao KP, Sparks JA, Hejblum BP, Kuo IH, Cui J, Lahey LJ, Cagan A, Gainer VS, Liu W, Cai TT, Sokolove J, Cai T.	Arthritis Rheumatol. 2017 Apr;69(4):742-749. doi: 10.1002/art.39974.	Arthritis Rheumatol	2017	10.1002/art.39974	Objective: Patients with rheumatoid arthritis (RA) develop autoantibodies against a spectrum of antigens, but the clinical significance of these autoantibodies is unclear. Using a phenome-wide association study (PheWAS) approach, we examined the association between autoantibodies and clinical subphenotypes of RA. Methods: This study was conducted in a cohort of RA patients identified from the ele…	Autoantibodies	Biomarkers	Diagnosis codes	Diagnosis codes	Brigham and Women's Hospital, Massachusetts General Hospital	Multi-cohort	1006	Comorbidities	Endocrine & Metabolic	ICD, Phecodes	Phecodes	No	No	European	European	European
29392245	EMR-Radiological Phenotypes in Diseases of the Optic Nerve and their Association with Visual Function	Chaganti S, Robinson JR, Bermudez C, Lasko T, Mawn LA, Landman BA.	Deep Learn Med Image Anal Multimodal Learn Clin Decis Support (2017). 2017;2017:373-381. doi: 10.1007/978-3-319-67558-9_43. Epub 2017 Sep 9.	Deep Learn Med Image Anal Multimodal Learn Clin Decis Support (2017)	2017	10.1007/978-3-319-67558-9_43	Multi-modal analyses of diseases of the optic nerve, that combine radiological imaging with other electronic medical records (EMR), improve understanding of visual function. We conducted a study of 55 patients with glaucoma and 32 patients with thyroid eye disease (TED). We collected their visual assessments, orbital CT imaging, and EMR data. We developed an image-processing pipeline that segment…	Imaging biomarkers	Biomarkers	Diagnosis codes, procedure codes	Diagnosis codes	Local biobanks, VUMC	Local biobanks	87	Imaging-phenotype associations	Multi-disease	ICD, CPT	CPT	No	No	Unreported or Ill-defined	Unreported or Ill-defined	Unreported or Ill-defined	Checked
26776183	INTEGRATING CLINICAL LABORATORY MEASURES AND ICD-9 CODE DIAGNOSES IN PHENOME-WIDE ASSOCIATION STUDIES	Verma A, Leader JB, Verma SS, Frase A, Wallace J, Dudek S, Lavage DR, Van Hout CV, Dewey FE, Penn J, Lopez A, Overton JD, Carey DJ, Ledbetter DH, Kirchner HL, Ritchie MD, Pendergrass SA.	Pac Symp Biocomput. 2016;21:168-79.	Pac Symp Biocomput	2016		Electronic health records (EHR) provide a comprehensive resource for discovery, allowing unprecedented exploration of the impact of genetic architecture on health and disease. The data of EHRs also allow for exploration of the complex interactions between health measures across health and disease. The discoveries arising from EHR based research provide important information for the identification…	SNVs	Genetic variants	Diagnosis codes, laboratory values	Laboratory values	Geisinger Health System	Local biobanks	1250000	Genetic-phenotypic association discovery/replication	Multi-disease	ICD	ICD	Yes	Yes	European	European	European
27197296	Comprehensive Evaluation of Medical Conditions Associated with Risk of Non-Hodgkin Lymphoma using Medicare Claims ("MedWAS")	Engels EA, Parsons R, Besson C, Morton LM, Enewold L, Ricker W, Yanik EL, Arem H, Austin AA, Pfeiffer RM.	Cancer Epidemiol Biomarkers Prev. 2016 Jul;25(7):1105-13. doi: 10.1158/1055-9965.EPI-16-0212. Epub 2016 Apr 26.	Cancer Epidemiol Biomarkers Prev	2016	10.1158/1055-9965.EPI-16-0212	Background: Certain medical conditions affect risk of non-Hodgkin lymphoma (NHL), but the full range of associations is unknown. We implemented a novel method ("medical condition-wide association study," MedWAS) to comprehensively evaluate medical risk factors for NHL documented in administrative health claims. Methods: Using Surveillance, Epidemiology, and End Results (SEER)-Medicare data, we co…	Medical conditions	Disease Relevant	Diagnosis codes	Diagnosis codes	SEER-Medicare	Registry database	252691	Medical risk factors	Multi-disease	ICD	ICD	Yes	Yes	White, Black, Other	Multi-ancestral (predominantly European)	Multi-ancestral
27301456	A phenome-wide association study of a lipoprotein-associated phospholipase A2 loss-of-function variant in 90 000 Chinese adults	Millwood IY, Bennett DA, Walters RG, Clarke R, Waterworth D, Johnson T, Chen Y, Yang L, Guo Y, Bian Z, Hacker A, Yeo A, Parish S, Hill MR, Chissoe S, Peto R, Cardon L, Collins R, Li L, Chen Z; China Kadoorie Biobank Collaborative Group.	Int J Epidemiol. 2016 Oct;45(5):1588-1599. doi: 10.1093/ije/dyw087. Epub 2016 Jun 14.	Int J Epidemiol	2016	10.1093/ije/dyw087	Background: Lipoprotein-associated phospholipase A2 (Lp-PLA2) has been implicated in development of atherosclerosis; however, recent randomized trials of Lp-PLA2 inhibition reported no beneficial effects on vascular diseases. In East Asians, a loss-of-function variant in the PLA2G7 gene can be used to assess the effects of genetically determined lower Lp-PLA2 METHODS: PLA2G7 V279F (rs76863441) wa…	SNVs	Genetic variants	Diagnosis codes	Diagnosis codes	China Kadoorie Biobank	National biobank	91428	Genetic-phenotypic association discovery/replication, LPA	Cardiovascular	ICD	ICD	No	No	Chinese ancestry	Asian	Asian
27282227	Association between anxiety state and mitral valve disorders: A Taiwanese population-wide observational study	Dubey NK, Syed-Abdul S, Nguyen PA, Dubey R, Iqbal U, Li YC, Chen WH, Deng WP.	Comput Methods Programs Biomed. 2016 Aug;132:57-61. doi: 10.1016/j.cmpb.2016.04.018. Epub 2016 Apr 21.	Comput Methods Programs Biomed	2016	10.1016/j.cmpb.2016.04.018	Background and objective: Despite substantial research progress in concurrent diseases, for instance comorbidities involving anxiety state (AS) and mitral valve disorders (MVD), the current measures and care are limited and no consensus about their association has yet been reached. Hence, this study aims to analyze the prevalence and association between AS and MVD among Taiwanese population. Meth…	Disease phenotype	Disease Relevant	Diagnosis codes	Diagnosis codes	NHIRD Taiwan	National biobank	47519	Comorbidity	Cardiovascular	ICD	ICD	No	No	Taiwanese ancestry	Asian	Asian
27535653	eMERGE Phenome-Wide Association Study (PheWAS) identifies clinical associations and pleiotropy for stop-gain variants	Verma A, Verma SS, Pendergrass SA, Crawford DC, Crosslin DR, Kuivaniemi H, Bush WS, Bradford Y, Kullo I, Bielinski SJ, Li R, Denny JC, Peissig P, Hebbring S, De Andrade M, Ritchie MD, Tromp G.	BMC Med Genomics. 2016 Aug 12;9 Suppl 1(Suppl 1):32. doi: 10.1186/s12920-016-0191-8.	BMC Med Genomics	2016	10.1186/s12920-016-0191-8	Background: We explored premature stop-gain variants to test the hypothesis that variants, which are likely to have a consequence on protein structure and function, will reveal important insights with respect to the phenotypes associated with them. We performed a phenome-wide association study (PheWAS) exploring the association between a selected list of functional stop-gain genetic variants (var…	SNVs	Genetic variants	Diagnosis codes	Diagnosis codes	eMERGE	Multi-cohort	41057	Genetic-phenotypic association discovery/replication, pleiotropy	Multi-disease	ICD	ICD	Yes	Yes	eMERGE, European, African	Multi-ancestral (predominantly European)	Multi-ancestral
26833085	Joint mouse-human phenome-wide association to test gene function and disease risk	Wang X, Pandey AK, Mulligan MK, Williams EG, Mozhui K, Li Z, Jovaisaite V, Quarles LD, Xiao Z, Huang J, Capra JA, Chen Z, Taylor WL, Bastarache L, Niu X, Pollard KS, Ciobanu DC, Reznik AO, Tishkov AV, Zhulin IB, Peng J, Nelson SF, Denny JC, Auwerx J, Lu L, Williams RW.	Nat Commun. 2016 Feb 2;7:10464. doi: 10.1038/ncomms10464.	Nat Commun	2016	10.1038/ncomms10464	Phenome-wide association is a novel reverse genetic strategy to analyze genome-to-phenome relations in human clinical cohorts. Here we test this approach using a large murine population segregating for ?5 million sequence variants, and we compare our results to those extracted from a matched analysis of gene variants in a large human cohort. For the mouse cohort, we amassed a deep and broad open-…	SNVs	Genetic variants	Diagnosis codes	Diagnosis codes	Illumina HumanExome	Registry database	29722	Genetic-phenotypic association discovery/replication	Multi-disease	ICD	ICD	No	No	European	European	European
27775552	Transcription factor ETV1 is essential for rapid conduction in the heart	Shekhar A, Lin X, Liu FY, Zhang J, Mo H, Bastarache L, Denny JC, Cox NJ, Delmar M, Roden DM, Fishman GI, Park DS.	J Clin Invest. 2016 Dec 1;126(12):4444-4459. doi: 10.1172/JCI87968. Epub 2016 Oct 24.	J Clin Invest	2016	10.1172/JCI87968	Rapid impulse propagation in the heart is a defining property of pectinated atrial myocardium (PAM) and the ventricular conduction system (VCS) and is essential for maintaining normal cardiac rhythm and optimal cardiac output. Conduction defects in these tissues produce a disproportionate burden of arrhythmic disease and are major predictors of mortality in heart failure patients. Despite the cli…	SNVs	Genetic variants	Diagnosis codes	Diagnosis codes	Local biobanks, BioVU	Local biobanks	29525	Genetic-phenotypic association discovery/replication	Cardiovascular	ICD	ICD	No	No	European, African	Multi-ancestral (predominantly European)	Multi-ancestral
26720789	A Phenome-Wide Association Study Identifies a Novel Asthma Risk Locus Near TERC	Claar DD, Larkin EK, Bastarache L, Blackwell TS, Loyd JE, Hartert TV, Denny JC, Kropski JA.	Am J Respir Crit Care Med. 2016 Jan 1;193(1):98-100. doi: 10.1164/rccm.201507-1267LE.	Am J Respir Crit Care Med	2016	10.1164/rccm.201507-1267LE	N/A	SNVs	Genetic variants	Diagnosis codes	Diagnosis codes	Local biobanks, BioVU	Local biobanks	25628	Genetic-phenotypic association discovery/replication	Pulmonary	ICD	ICD	No	No	European	European	European
27287392	Phenome-wide association study maps new diseases to the human major histocompatibility complex region	Liu J, Ye Z, Mayer JG, Hoch BA, Green C, Rolak L, Cold C, Khor SS, Zheng X, Miyagawa T, Tokunaga K, Brilliant MH, Hebbring SJ.	J Med Genet. 2016 Oct;53(10):681-9. doi: 10.1136/jmedgenet-2016-103867. Epub 2016 Jun 10.	J Med Genet	2016	10.1136/jmedgenet-2016-103867	Background: Over 160 disease phenotypes have been mapped to the major histocompatibility complex (MHC) region on chromosome 6 by genome-wide association study (GWAS), suggesting that the MHC region as a whole may be involved in the aetiology of many phenotypes, including unstudied diseases. The phenome-wide association study (PheWAS), a powerful and complementary approach to GWAS, has demonstrate…	SNVs	Genetic variants	Diagnosis codes	Diagnosis codes	Marshfield Clinic's Personalized Medicine Research Project	Multi-cohort	7481	Genetic-phenotypic association discovery/replication	Multi-disease	ICD	ICD	No	No	Self-identified white/non-hispanic	European	European
27249515	Evidence for extensive pleiotropy among pharmacogenes	Oetjens MT, Bush WS, Denny JC, Birdwell K, Kodaman N, Verma A, Dilks HH, Pendergrass SA, Ritchie MD, Crawford DC.	Pharmacogenomics. 2016 Jun;17(8):853-66. doi: 10.2217/pgs-2015-0007. Epub 2016 Jun 1.	Pharmacogenomics	2016	10.2217/pgs-2015-0007	Aim: We sought to identify potential pleiotropy involving pharmacogenes. Methods: We tested 184 functional variants in 34 pharmacogenes for associations using a custom grouping of International Classification and Disease, Ninth Revision billing codes extracted from deidentified electronic health records of 6892 patients. Results: We replicated several associations including ABCG2 (rs2231142) and …	SNVs	Genetic variants	Diagnosis codes	Diagnosis codes	Local biobanks, BioVU	Local biobanks	6892	Genetic-phenotypic association discovery/replication	Multi-disease	ICD, Phecodes	Phecodes	No	No	European, African	Multi-ancestral (predominantly European)	Multi-ancestral
27508393	Phenome-Wide Association Study to Explore Relationships between Immune System Related Genetic Loci and Complex Traits and Diseases	Verma A, Basile AO, Bradford Y, Kuivaniemi H, Tromp G, Carey D, Gerhard GS, Crowe JE Jr, Ritchie MD, Pendergrass SA.	PLoS One. 2016 Aug 10;11(8):e0160573. doi: 10.1371/journal.pone.0160573. eCollection 2016.	PLoS One	2016	10.1371/journal.pone.0160573	We performed a Phenome-Wide Association Study (PheWAS) to identify interrelationships between the immune system genetic architecture and a wide array of phenotypes from two de-identified electronic health record (EHR) biorepositories. We selected variants within genes encoding critical factors in the immune system and variants with known associations with autoimmunity. To define case/control stat…	SNVs	Genetic variants	Diagnosis codes	Diagnosis codes	Geisinger Clinic, local biobanks	Multi-cohort	5923	Genetic-phenotypic association discovery/replication	Multi-disease	ICD	ICD	Yes	Yes	European	European	European
25849893	TYK2 protein-coding variants protect against rheumatoid arthritis and autoimmunity, with no evidence of major pleiotropic effects on non-autoimmune complex traits	Diogo D, Bastarache L, Liao KP, Graham RR, Fulton RS, Greenberg JD, Eyre S, Bowes J, Cui J, Lee A, Pappas DA, Kremer JM, Barton A, Coenen MJ, Franke B, Kiemeney LA, Mariette X, Richard-Miceli C, Canhão H, Fonseca JE, de Vries N, Tak PP, Crusius JB, Nurmohamed MT, Kurreeman F, Mikuls TR, Okada Y, Stahl EA, Larson DE, Deluca TL, O'Laughlin M, Fronick CC, Fulton LL, Kosoy R, Ransom M, Bhangale TR, O…	PLoS One. 2015 Apr 7;10(4):e0122271. doi: 10.1371/journal.pone.0122271. eCollection 2015.	PLoS One	2015	10.1371/journal.pone.0122271	Despite the success of genome-wide association studies (GWAS) in detecting a large number of loci for complex phenotypes such as rheumatoid arthritis (RA) susceptibility, the lack of information on the causal genes leaves important challenges to interpret GWAS results in the context of the disease biology. Here, we genetically fine-map the RA risk locus at 19p13 to define causal variants, and exp…	SNVs	Genetic variants	Diagnosis codes	Diagnosis codes	Brigham and Women's Hospital, Massachusetts General Hospital, local biobanks	Multi-cohort	29377	Genetic-phenotypic association discovery/replication	Endocrine & Metabolic	ICD	ICD	No	No	European	European	European
25074467	Phenome-wide association studies (PheWASs) for functional variants	Ye Z, Mayer J, Ivacic L, Zhou Z, He M, Schrodi SJ, Page D, Brilliant MH, Hebbring SJ.	Eur J Hum Genet. 2015 Apr;23(4):523-9. doi: 10.1038/ejhg.2014.123. Epub 2014 Jul 30.	Eur J Hum Genet	2015	10.1038/ejhg.2014.123	Drug repositioning is the process of discovering new indications for existing drugs and is becoming an important component of drug development as success rates for novel drugs in clinical trials decrease and costs increase4. Critical to drug repositioning is the initial identification of candidate drug-disease relationships. Genetic-based association studies, including GWAS, have proven to be eff…	SNVs	Genetic variants	Diagnosis codes	Diagnosis codes	Marshfield Clinic's Personalized Medicine Research Project	Multi-cohort	14875	Genetic-phenotypic association discovery/replication	Multi-disease	ICD, V	ICD	Yes	Yes	Self-identified white/non-hispanic	European	European
25657332	Application of clinical text data for phenome-wide association studies (PheWASs)	Hebbring SJ, Rastegar-Mojarad M, Ye Z, Mayer J, Jacobson C, Lin S.	Bioinformatics. 2015 Jun 15;31(12):1981-7. doi: 10.1093/bioinformatics/btv076. Epub 2015 Feb 4.	Bioinformatics	2015	10.1093/bioinformatics/btv076	Motivation: Genome-wide association studies (GWASs) are effective for describing genetic complexities of common diseases. Phenome-wide association studies (PheWASs) offer an alternative and complementary approach to GWAS using data embedded in the electronic health record (EHR) to define the phenome. International Classification of Disease version 9 (ICD9) codes are used frequently to define the …	SNVs	Genetic variants	Clinical text, diagnosis codes	Clinical text	Marshfield Clinic's Personalized Medicine Research Project	Multi-cohort	4235	Genetic-phenotypic association discovery/replication	Multi-disease	Clinical text, UMLS	UMLS	Yes	Yes	98% White/Non-Hispanic, 77% claiming German ancestry	European	European
25177340	Phenome-wide association studies demonstrating pleiotropy of genetic variants within FTO with and without adjustment for body mass index	Cronin RM, Field JR, Bradford Y, Shaffer CM, Carroll RJ, Mosley JD, Bastarache L, Edwards TL, Hebbring SJ, Lin S, Hindorff LA, Crane PK, Pendergrass SA, Ritchie MD, Crawford DC, Pathak J, Bielinski SJ, Carrell DS, Crosslin DR, Ledbetter DH, Carey DJ, Tromp G, Williams MS, Larson EB, Jarvik GP, Peissig PL, Brilliant MH, McCarty CA, Chute CG, Kullo IJ, Bottinger E, Chisholm R, Smith ME, Roden DM, D…	Front Genet. 2014 Aug 5;5:250. doi: 10.3389/fgene.2014.00250. eCollection 2014.	Front Genet	2014	10.3389/fgene.2014.00250	Phenome-wide association studies (PheWAS) have demonstrated utility in validating genetic associations derived from traditional genetic studies as well as identifying novel genetic associations. Here we used an electronic health record (EHR)-based PheWAS to explore pleiotropy of genetic variants in the fat mass and obesity associated gene (FTO), some of which have been previously associated with …	SNVs	Genetic variants	Diagnosis codes	Diagnosis codes	eMERGE	Multi-cohort	24198	Genetic-phenotypic association discovery/replication	Multi-disease	ICD	ICD	Yes	Yes	European	European	European
24026423	A genome- and phenome-wide association study to identify genetic variants influencing platelet count and volume and their pleiotropic effects	Shameer K, Denny JC, Ding K, Jouni H, Crosslin DR, de Andrade M, Chute CG, Peissig P, Pacheco JA, Li R, Bastarache L, Kho AN, Ritchie MD, Masys DR, Chisholm RL, Larson EB, McCarty CA, Roden DM, Jarvik GP, Kullo IJ.	Hum Genet. 2014 Jan;133(1):95-109. doi: 10.1007/s00439-013-1355-7. Epub 2013 Sep 12.	Hum Genet	2014	10.1007/s00439-013-1355-7	Platelets are enucleated cell fragments derived from megakaryocytes that play key roles in hemostasis and in the pathogenesis of atherothrombosis and cancer. Platelet traits are highly heritable and identification of genetic variants associated with platelet traits and assessing their pleiotropic effects may help to understand the role of underlying biological pathways. We conducted an electronic…	SNVs	Genetic variants	Diagnosis codes	Diagnosis codes	eMERGE	Multi-cohort	13688	Genetic-phenotypic association discovery/replication	Hematopoietic	ICD	ICD	No	No	eMERGE European American	European	European
24731735	Investigating the relationship between mitochondrial genetic variation and cardiovascular-related traits to develop a framework for mitochondrial phenome-wide association studies	Mitchell SL, Hall JB, Goodloe RJ, Boston J, Farber-Eger E, Pendergrass SA, Bush WS, Crawford DC.	BioData Min. 2014 Apr 15;7:6. doi: 10.1186/1756-0381-7-6. eCollection 2014.	BioData Min	2014	10.1186/1756-0381-7-6	Background: Mitochondria play a critical role in the cell and have DNA independent of the nuclear genome. There is much evidence that mitochondrial DNA (mtDNA) variation plays a role in human health and disease, however, this area of investigation has lagged behind research into the role of nuclear genetic variation on complex traits and phenotypic outcomes. Phenome-wide association studies (PheW…	mtSNVs	Genetic variants	Laboratory values, physical measurements	Multiple	EAGLE BioVU	Local biobanks	11519	Genetic-phenotypic association discovery/replication, quantitative trait associations	Cardiovascular	ICD, RxNORM, LOINC, multiple	Multiple	No	No	African American	African	African
25477900	Phenome-wide association study (PheWAS) in EMR-linked pediatric cohorts, genetically links PLCL1 to speech language development and IL5-IL13 to Eosinophilic Esophagitis	Namjou B, Marsolo K, Caroll RJ, Denny JC, Ritchie MD, Verma SS, Lingren T, Porollo A, Cobb BL, Perry C, Kottyan LC, Rothenberg ME, Thompson SD, Holm IA, Kohane IS, Harley JB.	Front Genet. 2014 Nov 18;5:401. doi: 10.3389/fgene.2014.00401. eCollection 2014.	Front Genet	2014	10.3389/fgene.2014.00401	Objective: We report the first pediatric specific Phenome-Wide Association Study (PheWAS) using electronic medical records (EMRs). Given the early success of PheWAS in adult populations, we investigated the feasibility of this approach in pediatric cohorts in which associations between a previously known genetic variant and a wide range of clinical or physiological traits were evaluated. Although…	SNVs	Genetic variants	Diagnosis codes	Diagnosis codes	Boston Children's Hospital, Cincinnati Children's Hospital Medical Center	Multi-cohort	4268	Genetic-phenotypic association discovery/replication	Multi-disease	ICD	ICD	No	No	European	European	European
25717392	EHR-based phenome wide association study in pancreatic cancer	Adamusiak T, Shimoyama M.	AMIA Jt Summits Transl Sci Proc. 2014 Apr 7;2014:9-15. eCollection 2014.	AMIA Jt Summits Transl Sci Proc	2014		Background: Pancreatic cancer is one of the most common causes of cancer-related deaths in the United States, it is difficult to detect early and typically has a very poor prognosis. We present a novel method of large-scale clinical hypothesis generation based on phenome wide association study performed using Electronic Health Records (EHR) in a pancreatic cancer cohort. Methods: The study popula…	Clinical concepts	Disease Relevant	Diagnosis codes, laboratory values, medications, procedure codes	Multiple	Froedtert & Medical College of Wisconsin	Local biobanks	1154	Clinical concept associations	Neoplastic	ICD, RxNORM, UMLS, LOINC, CPT, multiple	Multiple	No	No	Unreported	Unreported or Ill-defined	Unreported or Ill-defined	Checked
24270849	Systematic comparison of phenome-wide association study of electronic medical record data and genome-wide association study data	Denny JC, Bastarache L, Ritchie MD, Carroll RJ, Zink R, Mosley JD, Field JR, Pulley JM, Ramirez AH, Bowton E, Basford MA, Carrell DS, Peissig PL, Kho AN, Pacheco JA, Rasmussen LV, Crosslin DR, Crane PK, Pathak J, Bielinski SJ, Pendergrass SA, Xu H, Hindorff LA, Li R, Manolio TA, Chute CG, Chisholm RL, Larson EB, Jarvik GP, Brilliant MH, McCarty CA, Kullo IJ, Haines JL, Crawford DC, Masys DR, Rode…	Nat Biotechnol. 2013 Dec;31(12):1102-10. doi: 10.1038/nbt.2749.	Nat Biotechnol	2013	10.1038/nbt.2749	Candidate gene and genome-wide association studies (GWAS) have identified genetic variants that modulate risk for human disease; many of these associations require further study to replicate the results. Here we report the first large-scale application of the phenome-wide association study (PheWAS) paradigm within electronic medical records (EMRs), an unbiased approach to replication and discover…	SNVs	Genetic variants	Diagnosis codes	Diagnosis codes	eMERGE	Multi-cohort	13835	Genetic-phenotypic association discovery/replication	Multi-disease	ICD	ICD	Yes	Yes	European	European	European
23392276	A PheWAS approach in studying HLA-DRB1*1501	Hebbring SJ, Schrodi SJ, Ye Z, Zhou Z, Page D, Brilliant MH.	Genes Immun. 2013 Apr;14(3):187-91. doi: 10.1038/gene.2013.2. Epub 2013 Feb 7.	Genes Immun	2013	10.1038/gene.2013.2	HLA-DRB1 codes for a major histocompatibility complex class II cell surface receptor. Genetic variants in and around this gene have been linked to numerous autoimmune diseases. Most notably, an association between HLA-DRB1*1501 haplotype and multiple sclerosis (MS) has been defined. Utilizing electronic health records and 4235 individuals within Marshfield Clinic's Personalized Medicine Research …	SNVs	Genetic variants	Diagnosis codes	Diagnosis codes	Marshfield Clinic's Personalized Medicine Research Project	Multi-cohort	4235	Genetic-phenotypic association discovery/replication	Neurologic	ICD, V	ICD	No	No	White/Non-Hispanic	European	European
23233247	Associations of autoantibodies, autoimmune risk alleles, and clinical diagnoses from the electronic medical records in rheumatoid arthritis cases and non-rheumatoid arthritis controls	Liao KP, Kurreeman F, Li G, Duclos G, Murphy S, Guzman R, Cai T, Gupta N, Gainer V, Schur P, Cui J, Denny JC, Szolovits P, Churchill S, Kohane I, Karlson EW, Plenge RM.	Arthritis Rheum. 2013 Mar;65(3):571-81. doi: 10.1002/art.37801.	Arthritis Rheum	2013	10.1002/art.37801	Objective: The significance of non-rheumatoid arthritis (RA) autoantibodies in patients with RA is unclear. The aim of this study was to assess associations of autoantibodies with autoimmune risk alleles and with clinical diagnoses from the electronic medical records (EMRs) among RA cases and non-RA controls. Methods: Data on 1,290 RA cases and 1,236 non-RA controls of European genetic ancestry w…	Autoantibodies	Biomarkers	Diagnosis codes	Diagnosis codes	Brigham and Women's Hospital, Massachusetts General Hospital	Multi-cohort	2526	Genetic-phenotypic association discovery/replication	Endocrine & Metabolic	ICD	ICD	No	No	European	European	European
24385893	Phenome-wide association studies on a quantitative trait: application to TPMT enzyme activity and thiopurine therapy in pharmacogenomics	Neuraz A, Chouchana L, Malamut G, Le Beller C, Roche D, Beaune P, Degoulet P, Burgun A, Loriot MA, Avillach P.	PLoS Comput Biol. 2013;9(12):e1003405. doi: 10.1371/journal.pcbi.1003405. Epub 2013 Dec 26.	PLoS Comput Biol	2013	10.1371/journal.pcbi.1003405	Phenome-Wide Association Studies (PheWAS) investigate whether genetic polymorphisms associated with a phenotype are also associated with other diagnoses. In this study, we have developed new methods to perform a PheWAS based on ICD-10 codes and biological test results, and to use a quantitative trait as the selection criterion. We tested our approach on thiopurine S-methyltransferase (TPMT) activ…	Enzymatic Activity	Biomarkers	Diagnosis codes, laboratory values	Laboratory values	Hôpital Européen Georges Pompidou (HEGP)	Local biobanks	442	Quantitative trait associations	Multi-disease	UMLS, ICD, Phecodes	Multiple	Yes	Yes	Unreported	Unreported or Ill-defined	Unreported or Ill-defined	Checked
21981779	Variants near FOXE1 are associated with hypothyroidism and other thyroid conditions: using electronic medical records for genome- and phenome-wide studies	Denny JC, Crawford DC, Ritchie MD, Bielinski SJ, Basford MA, Bradford Y, Chai HS, Bastarache L, Zuvich R, Peissig P, Carrell D, Ramirez AH, Pathak J, Wilke RA, Rasmussen L, Wang X, Pacheco JA, Kho AN, Hayes MG, Weston N, Matsumoto M, Kopp PA, Newton KM, Jarvik GP, Li R, Manolio TA, Kullo IJ, Chute CG, Chisholm RL, Larson EB, McCarty CA, Masys DR, Roden DM, de Andrade M.	Am J Hum Genet. 2011 Oct 7;89(4):529-42. doi: 10.1016/j.ajhg.2011.09.008.	Am J Hum Genet	2011	10.1016/j.ajhg.2011.09.008	We repurposed existing genotypes in DNA biobanks across the Electronic Medical Records and Genomics network to perform a genome-wide association study for primary hypothyroidism, the most common thyroid disease. Electronic selection algorithms incorporating billing codes, laboratory values, text queries, and medication records identified 1317 cases and 5053 controls of European ancestry within fi…	SNVs	Genetic variants	Diagnosis codes	Diagnosis codes	eMERGE	Multi-cohort	13617	Pleiotropy	Endocrine & Metabolic	ICD	ICD	No	No	European	European	European
20335276	PheWAS: demonstrating the feasibility of a phenome-wide scan to discover gene-disease associations	Denny JC, Ritchie MD, Basford MA, Pulley JM, Bastarache L, Brown-Gentry K, Wang D, Masys DR, Roden DM, Crawford DC.	Bioinformatics. 2010 May 1;26(9):1205-10. doi: 10.1093/bioinformatics/btq126. Epub 2010 Mar 24.	Bioinformatics	2010	10.1093/bioinformatics/btq126	Motivation: Emergence of genetic data coupled to longitudinal electronic medical records (EMRs) offers the possibility of phenome-wide association scans (PheWAS) for disease-gene associations. We propose a novel method to scan phenomic data for genetic associations using International Classification of Disease (ICD9) billing codes, which are available in most EMR systems. We have developed a code…	SNVs	Genetic variants	Diagnosis codes	Diagnosis codes	Local biobanks, BioVU	Local biobanks	6005	Genetic-phenotypic association discovery/replication	Multi-disease	ICD, Phecodes	Phecodes	No	No	European	European	European
