# Supplementary material for: Exploring beyond diagnoses in electronic health records to improve discovery: a review of the phenome-wide association study
Source: JAMIA Open. 2025 Feb 28;8(1):ooaf006. doi: 10.1093/jamiaopen/ooaf006 (PMC11879097; doi:10.1093/jamiaopen/ooaf006)
Supplement: ooaf006_Supplementary_Data [file ooaf006_supplementary_data.zip › 32d8c_PheWAS_Review_Graph.csv]

publication_year	strategy_type	count	validation_count	strategy_type_valid
2010	clinical text	0	0	clinical text valid
2010	diagnosis codes	1	0	diagnosis codes valid
2010	laboratory values	0	0	laboratory values valid
2010	medications	0	0	medications valid
2010	multiple	0	0	multiple valid
2011	clinical text	0	0	clinical text valid
2011	diagnosis codes	1	0	diagnosis codes valid
2011	laboratory values	0	0	laboratory values valid
2011	medications	0	0	medications valid
2011	multiple	0	0	multiple valid
2012	clinical text	0	0	clinical text valid
2012	diagnosis codes	0	0	diagnosis codes valid
2012	laboratory values	0	0	laboratory values valid
2012	medications	0	0	medications valid
2012	multiple	0	0	multiple valid
2013	clinical text	0	0	clinical text valid
2013	diagnosis codes	3	1	diagnosis codes valid
2013	laboratory values	1	1	laboratory values valid
2013	medications	0	0	medications valid
2013	multiple	0	0	multiple valid
2014	clinical text	0	0	clinical text valid
2014	diagnosis codes	3	1	diagnosis codes valid
2014	laboratory values	0	0	laboratory values valid
2014	medications	0	0	medications valid
2014	multiple	2	0	multiple valid
2015	clinical text	1	1	clinical text valid
2015	diagnosis codes	2	1	diagnosis codes valid
2015	laboratory values	0	0	laboratory values valid
2015	medications	0	0	medications valid
2015	multiple	0	0	multiple valid
2016	clinical text	0	0	clinical text valid
2016	diagnosis codes	10	3	diagnosis codes valid
2016	laboratory values	1	1	laboratory values valid
2016	medications	0	0	medications valid
2016	multiple	0	0	multiple valid
2017	clinical text	1	1	clinical text valid
2017	diagnosis codes	9	2	diagnosis codes valid
2017	laboratory values	1	1	laboratory values valid
2017	medications	0	0	medications valid
2017	multiple	0	0	multiple valid
2018	clinical text	0	0	clinical text valid
2018	diagnosis codes	16	4	diagnosis codes valid
2018	laboratory values	2	0	laboratory values valid
2018	medications	0	0	medications valid
2018	multiple	0	0	multiple valid
2019	clinical text	0	0	clinical text valid
2019	diagnosis codes	22	2	diagnosis codes valid
2019	laboratory values	0	0	laboratory values valid
2019	medications	0	0	medications valid
2019	multiple	2	0	multiple valid
2020	clinical text	0	0	clinical text valid
2020	diagnosis codes	19	4	diagnosis codes valid
2020	laboratory values	4	3	laboratory values valid
2020	medications	0	0	medications valid
2020	multiple	10	3	multiple valid
2021	clinical text	1	0	clinical text valid
2021	diagnosis codes	34	16	diagnosis codes valid
2021	laboratory values	3	2	laboratory values valid
2021	medications	2	1	medications valid
2021	multiple	10	5	multiple valid
2022	clinical text	1	0	clinical text valid
2022	diagnosis codes	48	25	diagnosis codes valid
2022	laboratory values	0	0	laboratory values valid
2022	medications	2	1	medications valid
2022	multiple	15	7	multiple valid
2023	clinical text	1	0	clinical text valid
2023	diagnosis codes	41	12	diagnosis codes valid
2023	laboratory values	0	0	laboratory values valid
2023	medications	0	0	medications valid
2023	multiple	23	5	multiple valid
