# Supplementary material for: Exploring beyond diagnoses in electronic health records to improve discovery: a review of the phenome-wide association study
Source: JAMIA Open. 2025 Feb 28;8(1):ooaf006. doi: 10.1093/jamiaopen/ooaf006 (PMC11879097; doi:10.1093/jamiaopen/ooaf006)
Supplement: ooaf006_Supplementary_Data [file ooaf006_supplementary_data.zip › ff431_phewas_review.py]

from google.colab import files
uploaded = files.upload()

import pandas as pd
import numpy as np
import seaborn as sns
import matplotlib.pyplot as plt

# Load data (adjust file path as needed)
data_legend = pd.read_csv("Supplementary_Table_1.csv")
data_legend['Ancestry_Final'] = data_legend['Ancestry_Final'].str.strip()

# Set style and create figure
sns.set_style("white")
fig, axes = plt.subplots(2, 1, figsize=(10, 10))

# Plot 1: Bar chart of Target_Phenotype by Publication_Year
sns.countplot(data=data_legend, x='Publication_Year', hue='Target_Phenotype', ax=axes[0])
axes[0].set_title('A', loc='left', fontweight='bold', fontsize=14)
axes[0].set_xlabel('Publication Year', fontweight='bold', fontsize=12)
axes[0].set_ylabel('Count', fontweight='bold', fontsize=12)
axes[0].legend(title='Target Phenotype', loc='upper left')
axes[0].grid(False)

# Plot 2: Bar chart of Ancestry_Final by Publication_Year
sns.countplot(data=data_legend, x='Publication_Year', hue='Ancestry_Final', ax=axes[1])
axes[1].set_title('B', loc='left', fontweight='bold', fontsize=14)
axes[1].set_xlabel('Publication Year', fontweight='bold', fontsize=12)
axes[1].set_ylabel('Count', fontweight='bold', fontsize=12)
axes[1].grid(False)

# Remove duplicates in the legend if they exist
handles, labels = axes[1].get_legend_handles_labels()
unique_labels = []
unique_handles = []
for h, l in zip(handles, labels):
    if l not in unique_labels:
        unique_labels.append(l)
        unique_handles.append(h)

# Move "Unreported or Ill-defined" to the bottom of the legend if it exists
if "Unreported or Ill-defined" in unique_labels:
    idx = unique_labels.index("Unreported or Ill-defined")
    handle = unique_handles.pop(idx)
    label = unique_labels.pop(idx)
    # Append them at the end
    unique_handles.append(handle)
    unique_labels.append(label)

# Assign the legend with modified order
axes[1].legend(unique_handles, unique_labels, title='Ancestry', loc='upper left')

plt.tight_layout()
plt.show()

import pandas as pd
import numpy as np
import seaborn as sns
import matplotlib.pyplot as plt

# Load data (replace with your file paths)
data_graph = pd.read_csv("PheWAS_Review_Graph.csv")
data_legend = pd.read_csv("Supplementary_Table_1.csv")

# Set up the color palette to match the R code
colors = ["#29A100", "#00A17C", "#0099F1", "#0080FF", "#9467BD"]
strategy_types = ['clinical text', 'diagnosis codes', 'laboratory values', 'medications', 'multiple']
palette = dict(zip(strategy_types, colors))

# Create a figure and axis object
sns.set_theme(style="whitegrid")
fig, ax = plt.subplots(figsize=(12, 6))

# Prepare the data for plotting
years = sorted(data_graph['publication_year'].unique())
n_years = len(years)
x = np.arange(n_years)
n_types = len(strategy_types)
total_width = 0.8
bar_width = total_width / n_types

for i, st in enumerate(strategy_types):
    x_positions = x - total_width/2 + i * bar_width + bar_width/2
    data_st = data_graph[data_graph['strategy_type'] == st]
    data_st = data_st.sort_values('publication_year')
    counts = data_st['count'].values
    validation_counts = data_st['validation_count'].values
    # Plot the base bars
    ax.bar(x_positions, counts, width=bar_width, label=st, color=palette[st], edgecolor='black')
    # Overlay the validation counts with hatching
    ax.bar(x_positions, validation_counts, width=bar_width, color='none', edgecolor='black', hatch='//')

# Customize the plot to match the R code aesthetics
ax.set_xticks(x)
ax.set_xticklabels(years, rotation=45)
ax.set_xlabel('Publication year', fontsize=12, fontweight='bold')
ax.set_ylabel('Number of studies', fontsize=12, fontweight='bold')
ax.tick_params(axis='both', which='major', labelsize=12)
ax.grid(False)
ax.spines['top'].set_visible(False)
ax.spines['right'].set_visible(False)
ax.set_ylim(0, 50)
ax.set_xlim(-0.5, n_years - 0.5)
ax.legend().set_visible(False)  # Hide the legend if desired

plt.tight_layout()
plt.show()

import pandas as pd
import matplotlib.pyplot as plt
import seaborn as sns
from matplotlib.ticker import FuncFormatter, MaxNLocator

# Read the CSV file into a pandas DataFrame
df = pd.read_csv("Supplementary_Table_1.csv")

plt.figure(figsize=(10, 6))

ax = sns.boxplot(
    x='Publication_Year',
    y='Size',
    data=df,
    showfliers=False,       # Hide outliers
    showmeans=True,         # Show mean as a marker
    meanline=False,         # Show mean as a marker (not a line)
    meanprops={
        "marker":"D",       # Diamond marker
        "markerfacecolor":"black",
        "markeredgecolor":"black"
    },
    palette='Set2'          # Different color for each year
)

# Customize the plot
ax.set_title('')
ax.set_xlabel('Publication year', fontsize=12, fontweight='bold')
ax.set_ylabel('Cohort size', fontsize=12, fontweight='bold')

# Remove gridlines
ax.grid(False)

# Format the y-axis with commas
ax.yaxis.set_major_formatter(FuncFormatter(lambda x, p: format(int(x), ',')))
# Add more ticks on the y-axis
ax.yaxis.set_major_locator(MaxNLocator(nbins=10))

plt.tight_layout()
plt.show()
